# Supplementary material for: Adaptive Modelling of Mutated FMO3 Enzyme Could Unveil Unexplored Scenarios Linking Variant Haplotypes to TMAU Phenotypes
Source: Molecules. 2021 Nov 22;26(22):7045. doi: 10.3390/molecules26227045 (PMC8618768; doi:10.3390/molecules26227045)
Supplement: Supplementary file 1 [file molecules-26-07045-s001.zip]

Archive with 21 entries (17 files):
- Supplementary Materials/
- Supplementary Materials/Supplementary_Figures/
- Supplementary Materials/Supplementary_Figures/Figure S1.pdf
- Supplementary Materials/Supplementary_Tables/
- Supplementary Materials/Supplementary_Tables/Table S1.xlsx
- Supplementary Materials/Supplementary_Tables/Table S2.xlsx
- Supplementary Materials/Supplementary_Videos/
- Supplementary Materials/Supplementary_Videos/Video S1 (WILD-TYPE).mp4
- Supplementary Materials/Supplementary_Videos/Video S10 (P380FS_E308G).mp4
- Supplementary Materials/Supplementary_Videos/Video S11 (P380FS).mp4
- Supplementary Materials/Supplementary_Videos/Video S12 (R238P_G475D).mp4
- Supplementary Materials/Supplementary_Videos/Video S13 (V257M).mp4
- Supplementary Materials/Supplementary_Videos/Video S14 (Y331STOP).mp4
- Supplementary Materials/Supplementary_Videos/Video S2 (D141V_G180V).mp4
- Supplementary Materials/Supplementary_Videos/Video S3 (E158K_E308G).mp4
- Supplementary Materials/Supplementary_Videos/Video S4 (E158K_G475D).mp4
- Supplementary Materials/Supplementary_Videos/Video S5 (E158K_R238Q).mp4
- Supplementary Materials/Supplementary_Videos/Video S6 (E158K_R492W).mp4
- Supplementary Materials/Supplementary_Videos/Video S7 (E158K).mp4
- Supplementary Materials/Supplementary_Videos/Video S8 (P153L_E158K).mp4
- Supplementary Materials/Supplementary_Videos/Video S9 (P380FS_E158K_P153L).mp4
