# Supplementary material for: Adaptive Modelling of Mutated FMO3 Enzyme Could Unveil Unexplored Scenarios Linking Variant Haplotypes to TMAU Phenotypes
Source: Molecules. 2021 Nov 22;26(22):7045. doi: 10.3390/molecules26227045 (PMC8618768; doi:10.3390/molecules26227045)
Supplement: Supplementary file 1 [file molecules-26-07045-s001.zip › Supplementary Materials/Supplementary_Tables/Table S1.xlsx]

## Sheet: Table S1
Molecule	Residue	Position	Secondary structure|Chou-Fasman|Alpha Plot	Secondary structure|Chou-Fasman|Alpha Regions	Secondary structure|Chou-Fasman|Beta Plot	Secondary structure|Chou-Fasman|Beta Regions	Secondary structure|Chou-Fasman|Turn Plot	Secondary structure|Chou-Fasman|Turn frequency	Secondary structure|Chou-Fasman|Turn Regions	Antigenicity|Jameson-Wolf|Antigenic Index	Antigenicity|Jameson-Wolf|Antigenic Region	Hydropathy|Kyte-Doolittle|Hydrophobicity Plot	Hydropathy|Kyte-Doolittle|Hydrophobic Regions	Hydropathy|Kyte-Doolittle|Hydrophilicity Plot	Hydropathy|Kyte-Doolittle|Hydrophilic Regions	Hydropathy|Hopp-Woods|Hydrophobicity Plot	Hydropathy|Hopp-Woods|Hydrophobic Regions	Hydropathy|Hopp-Woods|Hydrophilicity Plot	Hydropathy|Hopp-Woods|Hydrophilic Regions	Charge density|Lehninger|Charge	Charge density|Lehninger|Positive Regions	Charge density|Lehninger|Negative Regions	Flexibility|Karplus-Schulz|Flexibility Plot	Flexibility|Karplus-Schulz|Flexibility Regions	Amphilicity|Eisenberg|Hydrophobicity Plot	Amphilicity|Eisenberg|Alpha Moment Plot	Amphilicity|Eisenberg|Alpha	Amphipathic Regions	Amphilicity|Eisenberg|Beta Moment Plot	Amphilicity|Eisenberg|Beta	Amphipathic Regions	Disorder|JRONN|Disorder Plot	Disorder|JRONN|Disordered Regions	Surface probability|Emini|Surface Probability Plot	Surface probability|Emini|Surface Regions	Hydropathy|Parker|Hydrophobicity Plot	Hydropathy|Parker|Hydrophobic Regions	Hydropathy|Parker|Hydrophilicity Plot	Secondary structure|DelÈage-Roux|Alpha Plot	Secondary structure|DelÈage-Roux|Alpha Regions	Secondary structure|DelÈage-Roux|Beta Plot	Secondary structure|DelÈage-Roux|Beta Regions	Secondary structure|DelÈage-Roux|Turn Plot	Secondary structure|DelÈage-Roux|Turn Regions	Secondary structure|DelÈage-Roux|Coil Plot	Secondary structure|DelÈage-Roux|Coil Regions	Secondary structure|Garnier-Robson|Alpha Plot	Secondary structure|Garnier-Robson|Alpha Regions	Secondary structure|Garnier-Robson|Beta Plot
FMO3_WILD	MET	1	109	false	83	false	104	0	4	false	0	95	false	0	23	false	0	23	true	0	67	false	0	67	true	2	0	true	false	1	0	false	0	15	0	34	true	0	57	false	0	44	false	1	50	true	-1	0	false
FMO3_WILD	GLY	2	100	false	99	false	102	0	45	false	0	50	false	0	33	false	0	33	true	0	46	false	0	46	true	2	0	true	false	1	0	false	0	11	0	21	false	0	18	false	0	48	false	0	85	false	-1	30	false
FMO3_WILD	LYS	3	119	false	97	false	79	0	1	false	0	50	false	0	47	true	0	47	false	0	39	false	0	39	true	2	0	true	false	1	0	false	0	24	0	25	false	0	7	false	0	43	false	0	67	false	0	37	false
FMO3_WILD	LYS	4	114	false	118	true	66	0	52	false	0	30	false	0	97	true	0	97	false	0	13	false	0	13	true	2	0	true	false	1	0	false	0	28	0	29	true	0	10	false	0	39	false	0	48	false	0	52	false
FMO3_WILD	VAL	5	108	false	139	true	52	0	34	false	0	30	false	0	92	true	0	92	false	0	57	false	0	57	true	2	0	true	false	0	97	false	0	34	0	25	false	0	74	false	0	36	false	0	34	false	0	11	false
FMO3_WILD	ALA	6	100	false	120	true	79	0	4	false	0	30	false	0	91	true	0	91	false	0	57	false	0	57	true	2	0	true	false	0	93	false	0	38	0	22	false	0	86	false	0	36	false	0	17	false	0	81	false
FMO3_WILD	ILE	7	100	false	120	true	79	0	16	false	0	60	false	0	91	true	0	91	false	0	44	true	0	44	false	2	0	true	false	0	92	false	0	43	0	27	false	0	57	false	0	35	false	0	84	false	0	81	false
FMO3_WILD	ILE	8	91	false	102	true	106	0	19	false	0	60	false	1	80	true	-1	80	false	0	87	true	0	87	false	0	99	true	false	0	92	false	0	37	0	25	false	0	10	false	0	35	false	0	11	false	0	23	false
FMO3_WILD	GLY	9	90	false	104	true	107	0	78	false	0	60	false	2	20	true	-2	20	false	0	87	true	0	87	false	0	24	false	false	0	93	false	0	55	0	75	false	0	25	true	0	36	false	0	83	false	0	14	false
FMO3_WILD	ALA	10	92	false	106	true	103	0	15	false	0	60	false	1	60	true	-1	60	false	0	76	true	0	76	false	0	2	false	false	0	96	false	0	78	0	23	false	0	65	false	0	37	false	0	16	false	0	90	false
FMO3_WILD	GLY	11	73	false	108	false	126	0	93	true	0	20	false	1	90	true	-1	90	false	0	50	true	0	50	false	0	21	false	false	0	98	false	0	74	0	20	false	0	13	false	0	38	false	0	22	false	0	36	false
FMO3_WILD	VAL	12	90	false	115	false	102	0	11	true	0	20	false	1	60	true	-1	60	false	0	50	true	0	50	false	0	21	false	false	0	99	false	0	67	0	27	true	0	12	false	0	39	false	0	19	false	0	77	false
FMO3_WILD	SER	13	101	false	94	false	106	0	21	true	0	5	false	0	98	true	0	98	false	0	57	true	0	57	false	0	25	false	false	1	0	true	0	67	0	32	true	0	26	true	0	39	false	0	19	false	-2	40	false
FMO3_WILD	GLY	14	101	false	94	false	106	0	95	true	0	20	false	1	50	true	-1	50	false	0	46	true	0	46	false	0	2	false	false	0	99	false	0	31	0	18	false	0	42	true	0	39	false	0	25	false	0	86	false
FMO3_WILD	LEU	15	110	false	111	true	78	0	32	false	0	60	false	0	82	true	0	82	false	0	71	true	0	71	false	1	0	true	false	0	98	false	0	25	0	24	false	0	41	true	0	40	false	0	24	false	-1	10	false
FMO3_WILD	ALA	16	102	false	106	true	87	0	92	false	0	30	false	0	78	true	0	78	false	0	71	true	0	71	false	1	0	true	false	0	97	false	0	22	0	23	false	0	38	true	0	42	false	0	35	false	-1	20	false
FMO3_WILD	SER	17	85	false	109	true	107	0	43	false	0	30	false	0	59	true	0	59	false	0	71	true	0	71	false	0	93	true	false	0	98	false	0	28	0	27	false	0	47	true	0	41	false	0	47	false	-1	70	false
FMO3_WILD	ILE	18	91	false	113	true	101	0	73	false	0	30	false	1	10	true	-1	10	false	0	21	true	0	21	false	0	94	true	false	0	98	false	0	11	0	39	true	0	48	true	0	41	false	0	31	false	0	48	false
FMO3_WILD	ARG	19	99	false	103	false	104	0	8	true	0	10	false	0	76	true	0	76	false	0	21	true	0	21	false	0	63	false	false	0	99	false	0	59	0	40	true	0	42	true	0	42	false	0	25	false	0	23	false
FMO3_WILD	SER	20	110	false	92	false	98	0	15	true	0	70	false	0	56	false	0	56	true	0	29	false	0	29	true	-1	10	false	true	0	99	false	0	59	0	40	true	0	37	true	0	42	false	0	32	false	-2	10	false
FMO3_WILD	CYS	21	128	false	81	false	81	0	18	true	1	0	true	0	30	false	0	30	true	0	67	false	0	67	true	-1	10	false	true	0	99	false	0	59	0	37	true	0	48	true	0	43	false	0	80	false	-2	50	false
FMO3_WILD	LEU	22	120	false	76	false	90	0	43	true	1	0	true	0	21	true	0	21	false	0	93	false	0	93	true	-1	10	false	true	1	0	false	0	65	0	49	true	0	46	true	0	44	false	0	40	false	0	78	false
FMO3_WILD	GLU	23	120	true	76	false	90	0	45	false	0	85	false	0	68	false	0	68	true	0	24	false	0	24	true	-2	10	false	true	1	0	true	0	37	0	49	true	0	45	true	0	46	false	0	25	false	-2	50	false
FMO3_WILD	GLU	24	120	true	76	false	90	0	11	false	1	10	true	0	36	false	0	36	true	0	63	false	0	63	true	-3	10	false	true	1	0	true	0	17	0	36	true	0	35	true	0	47	false	0	80	false	-2	30	false
FMO3_WILD	GLY	25	98	true	79	false	110	0	13	false	1	30	true	0	34	false	0	34	true	0	77	false	0	77	true	-3	10	false	true	1	0	true	0	85	0	34	true	0	20	false	0	47	false	1	50	true	-2	20	false
FMO3_WILD	LEU	26	101	true	90	false	95	0	98	false	0	90	false	0	34	false	0	34	true	0	97	false	0	97	true	-3	10	false	true	1	0	true	0	21	0	22	false	0	17	false	0	48	false	1	30	true	-2	20	false
FMO3_WILD	GLU	27	93	false	88	false	110	0	14	true	0	85	false	0	46	false	0	46	true	0	40	false	0	40	true	-3	10	false	true	1	0	true	0	12	0	20	false	0	21	false	0	49	false	0	39	false	-2	20	false
FMO3_WILD	PRO	28	84	false	106	false	106	0	84	true	0	25	false	0	46	false	0	46	true	0	39	true	0	39	false	-3	10	false	true	1	0	true	0	12	0	37	false	0	97	false	0	48	false	0	34	false	-2	20	false
FMO3_WILD	THR	29	107	false	103	false	87	0	19	true	0	70	false	0	50	false	0	50	true	0	43	false	0	43	true	-1	10	false	true	0	99	false	0	69	0	44	false	0	49	false	0	48	false	0	71	false	-1	90	false
FMO3_WILD	CYS	30	117	false	88	false	88	0	45	true	1	0	true	0	54	false	0	54	true	0	73	false	0	73	true	-1	10	false	true	0	98	false	0	73	0	67	false	0	13	false	0	48	false	0	82	false	-2	0	false
FMO3_WILD	PHE	31	112	true	85	false	94	0	27	false	0	30	false	-1	40	false	1	40	true	0	34	false	0	34	true	-1	10	false	true	0	99	false	0	20	0	19	false	0	15	false	0	49	false	0	71	false	-3	80	false
FMO3_WILD	GLU	32	103	true	71	false	118	0	73	false	0	76	false	-1	40	false	1	40	true	0	37	false	0	37	true	-1	10	false	true	1	0	true	0	17	0	23	false	0	16	false	0	50	false	0	79	false	-4	10	false
FMO3_WILD	LYS	33	94	true	74	false	136	0	12	false	1	50	true	0	68	false	0	68	true	0	86	false	0	86	true	-1	10	false	true	1	10	true	0	6	0	34	true	0	99	false	0	49	false	2	50	true	-2	90	false
FMO3_WILD	SER	34	88	true	95	false	123	0	1	false	2	20	true	0	64	false	0	64	true	0	74	false	0	74	true	-1	10	false	true	1	10	true	0	27	0	32	true	0	14	false	0	49	false	2	0	true	-3	0	false
FMO3_WILD	ASN	35	86	false	94	false	126	0	35	false	2	70	true	0	97	false	0	97	true	-1	10	false	1	10	true	-1	0	false	true	1	10	true	0	77	0	25	false	0	9	false	0	47	false	1	10	true	-3	50	false
FMO3_WILD	ASP	36	82	false	99	false	126	0	14	true	3	10	true	0	86	false	0	86	true	0	67	false	0	67	true	-1	0	false	true	1	10	true	0	12	0	30	true	0	13	false	0	47	false	0	57	false	-3	50	false
FMO3_WILD	ILE	37	88	false	112	false	104	0	49	true	1	90	true	0	57	false	0	57	true	0	14	true	0	14	false	0	11	false	false	1	10	true	0	12	0	32	true	0	21	false	0	47	false	0	35	false	-1	50	false
FMO3_WILD	GLY	38	89	false	103	false	116	0	52	true	1	30	true	0	57	false	0	57	true	0	54	true	0	54	false	0	69	false	false	1	0	true	0	55	0	21	false	0	33	true	0	47	false	0	23	false	-1	50	false
FMO3_WILD	GLY	39	104	false	100	false	103	0	16	true	1	10	true	0	17	false	0	17	true	0	14	true	0	14	false	0	15	false	false	1	0	true	0	18	0	33	true	0	35	true	0	46	false	0	27	false	0	26	false
FMO3_WILD	LEU	40	116	false	109	false	79	0	37	false	0	11	false	0	13	true	0	13	false	0	93	true	0	93	false	0	23	false	false	0	99	false	0	11	0	36	true	0	28	true	0	46	false	0	34	false	0	31	false
FMO3_WILD	TRP	41	101	false	103	false	100	0	61	false	0	40	false	0	13	true	0	13	false	0	63	true	0	63	false	0	19	false	false	0	98	false	0	14	0	32	true	0	35	true	0	46	false	0	46	false	0	31	false
FMO3_WILD	LYS	42	102	false	89	false	112	0	23	false	0	10	false	0	72	false	0	72	true	0	20	true	0	20	false	0	89	false	false	0	99	false	0	28	0	41	true	0	32	true	0	46	false	0	77	false	0	81	false
FMO3_WILD	PHE	43	100	false	91	false	111	0	79	true	0	25	false	0	48	false	0	48	true	0	27	true	0	27	false	0	89	false	false	1	0	false	0	88	0	35	true	0	30	true	0	47	false	1	30	true	0	41	false
FMO3_WILD	SER	44	107	false	80	false	112	0	71	true	0	60	false	0	82	false	0	82	true	0	86	true	0	86	false	0	91	false	true	1	0	true	0	23	0	46	true	0	28	true	0	49	false	1	20	true	0	64	false
FMO3_WILD	ASP	45	125	false	69	false	95	0	15	true	1	50	true	-1	60	false	1	60	true	0	83	false	0	83	true	-1	90	false	true	1	0	true	0	23	0	47	true	0	24	false	0	49	false	1	10	true	-2	50	false
FMO3_WILD	HIS	46	134	false	66	false	77	0	52	true	1	30	true	-1	60	false	1	60	true	0	83	false	0	83	true	-1	90	false	true	1	0	true	0	35	0	26	false	0	41	true	0	50	true	2	10	true	-4	30	false
FMO3_WILD	ALA	47	122	true	67	false	92	0	42	false	0	90	false	-1	60	false	1	60	true	-1	20	false	1	20	true	-1	90	false	true	1	0	true	0	37	0	27	false	0	39	true	0	52	true	1	60	true	-4	10	false
FMO3_WILD	GLU	48	112	true	70	false	99	0	54	false	0	90	false	-1	80	false	1	80	true	-1	60	false	1	60	true	-1	90	false	true	1	0	true	0	25	0	27	true	0	33	true	0	54	true	1	80	true	-5	40	false
FMO3_WILD	GLU	49	111	true	77	false	97	0	27	false	0	90	false	-1	80	false	1	80	true	-1	10	false	1	10	true	-1	90	false	true	1	10	true	0	23	0	27	false	0	43	true	0	55	true	1	40	true	-5	40	false
FMO3_WILD	GLY	50	93	true	88	false	115	0	4	false	0	90	false	0	87	false	0	87	true	-1	20	false	1	20	true	0	91	false	true	1	10	true	0	19	0	24	false	0	42	true	0	55	true	1	80	true	-3	40	false
FMO3_WILD	ARG	51	102	true	106	false	87	0	37	false	0	75	false	0	66	false	0	66	true	-1	0	false	1	0	true	-1	0	false	true	1	0	true	0	24	0	27	false	0	29	true	0	54	true	0	73	false	-2	90	false
FMO3_WILD	ALA	52	95	true	115	false	92	0	14	false	0	45	false	-1	30	false	1	30	true	0	24	false	0	24	true	0	28	false	false	1	0	true	0	22	0	27	false	0	32	true	0	55	true	0	66	false	-3	30	false
FMO3_WILD	SER	53	91	true	113	false	101	0	44	false	0	45	false	0	99	false	0	99	true	0	24	false	0	24	true	1	0	true	false	0	98	false	0	18	0	28	true	0	40	true	0	56	true	1	30	true	-3	20	false
FMO3_WILD	ILE	54	91	false	113	true	101	0	21	false	0	30	false	0	13	false	0	13	true	0	29	false	0	29	true	2	0	true	false	0	97	false	0	36	0	17	false	0	44	true	0	56	true	0	91	false	-1	90	false
FMO3_WILD	TYR	55	90	false	115	true	102	0	62	false	0	30	false	0	22	true	0	22	false	0	36	true	0	36	false	2	0	true	false	0	97	false	0	47	0	12	false	0	37	true	0	56	true	0	67	false	0	24	false
FMO3_WILD	LYS	56	100	false	113	true	88	0	14	false	0	60	false	0	63	true	0	63	false	0	64	true	0	64	false	1	0	true	false	0	98	false	0	67	0	96	false	0	31	true	0	55	true	0	43	false	0	50	false
FMO3_WILD	SER	57	88	false	118	true	99	0	4	false	0	60	false	0	44	true	0	44	false	0	64	true	0	64	false	0	99	true	false	0	99	false	0	14	0	30	true	0	92	false	0	55	true	0	83	false	-1	0	false
FMO3_WILD	VAL	58	89	false	111	true	102	0	29	false	0	30	false	0	44	true	0	44	false	0	36	true	0	36	false	1	0	true	false	0	99	false	0	71	0	32	true	0	28	false	0	54	true	0	85	false	-1	0	false
FMO3_WILD	PHE	59	83	false	94	true	125	0	17	false	0	79	false	0	54	false	0	54	true	0	14	false	0	14	true	0	99	true	false	1	0	true	0	49	0	41	true	0	15	false	0	54	true	0	57	false	-2	70	false
FMO3_WILD	SER	60	73	false	87	true	146	0	13	false	0	73	false	0	83	false	0	83	true	0	37	true	0	37	false	2	0	true	false	1	0	true	0	24	0	35	true	0	14	false	0	53	true	0	57	false	-3	50	false
FMO3_WILD	ASN	61	85	false	81	false	135	0	27	true	2	20	true	0	79	false	0	79	true	0	14	false	0	14	true	0	55	false	false	1	10	true	0	21	0	38	true	0	13	false	0	51	true	1	50	true	-3	70	false
FMO3_WILD	SER	62	102	false	78	false	115	0	77	true	2	90	true	0	49	false	0	49	true	0	66	false	0	66	true	0	89	false	false	1	10	true	0	15	0	37	true	0	49	false	0	50	true	3	10	true	-2	50	false
FMO3_WILD	SER	63	117	false	79	false	94	0	58	true	3	40	true	0	74	false	0	74	true	0	83	false	0	83	true	0	59	false	false	1	10	true	0	28	0	33	true	0	17	false	0	49	false	2	30	true	-2	50	false
FMO3_WILD	LYS	64	132	false	81	false	73	0	25	true	2	70	true	0	78	false	0	78	true	0	60	false	0	60	true	0	68	false	false	1	10	true	0	37	0	36	true	0	14	false	0	47	false	1	40	true	-3	70	false
FMO3_WILD	GLU	65	125	true	90	false	78	0	82	false	1	50	true	0	38	false	0	38	true	0	43	false	0	43	true	0	76	false	false	1	0	true	0	61	0	27	false	0	98	false	0	44	false	0	56	false	-1	90	false
FMO3_WILD	MET	66	117	true	108	false	74	0	42	false	0	98	false	0	17	false	0	17	true	0	29	false	0	29	true	0	68	false	false	0	94	false	0	13	0	32	true	0	23	false	0	41	false	0	36	false	-1	40	false
FMO3_WILD	MET	67	98	true	98	false	97	0	16	false	0	4	false	0	47	false	0	47	true	0	14	true	0	14	false	-1	10	false	true	0	92	false	0	54	0	27	true	0	15	false	0	39	false	0	28	false	-1	80	false
FMO3_WILD	CYS	68	91	true	89	false	119	0	17	false	0	30	false	0	67	false	0	67	true	0	14	true	0	14	false	-1	10	false	true	0	93	false	0	81	0	30	true	0	13	false	0	37	false	0	27	false	0	22	false
FMO3_WILD	PHE	69	95	false	93	false	104	0	21	true	0	20	false	0	19	true	0	19	false	0	80	true	0	80	false	-2	10	false	true	0	95	false	0	21	0	27	false	0	24	true	0	35	false	0	24	false	0	38	false
FMO3_WILD	PRO	70	81	false	78	false	127	0	5	true	0	20	false	0	89	true	0	89	false	0	61	true	0	61	false	-1	10	false	true	0	99	false	0	35	0	13	false	0	22	false	0	36	false	0	37	false	2	30	true
FMO3_WILD	ASP	71	95	false	93	false	104	0	13	true	0	20	false	0	50	true	0	50	false	0	79	true	0	79	false	-1	10	false	true	1	0	false	0	34	0	98	false	0	14	false	0	35	false	0	59	false	1	60	true
FMO3_WILD	PHE	72	83	false	92	false	106	0	78	true	0	43	false	0	10	false	0	10	true	0	64	true	0	64	false	-2	10	false	true	0	99	false	0	20	0	47	false	0	19	false	0	36	false	1	10	true	0	11	false
FMO3_WILD	PRO	73	81	false	78	false	127	0	12	false	1	40	true	0	77	false	0	77	true	0	14	false	0	14	true	-3	0	false	true	0	99	false	0	25	0	81	false	0	30	true	0	35	false	1	10	true	0	97	false
FMO3_WILD	PHE	74	94	false	79	false	126	0	26	true	2	20	true	0	77	false	0	77	true	0	57	false	0	57	true	-3	0	false	true	0	99	false	0	23	0	65	false	0	28	true	0	35	false	1	10	true	0	97	false
FMO3_WILD	PRO	75	94	false	79	false	126	0	13	true	1	90	true	0	77	false	0	77	true	0	21	true	0	21	false	-3	0	false	true	1	0	true	0	55	0	23	false	0	31	true	0	34	false	1	10	true	0	97	false
FMO3_WILD	ASP	76	94	false	79	false	126	0	71	true	2	80	true	0	77	false	0	77	true	0	14	false	0	14	true	-2	0	false	true	1	0	true	0	15	0	27	false	0	31	true	0	33	false	1	10	true	0	63	false
FMO3_WILD	ASP	77	87	false	79	false	128	0	19	true	2	30	true	0	77	false	0	77	true	0	17	false	0	17	true	-2	0	false	true	1	0	true	0	29	0	39	true	0	21	false	0	33	false	2	10	true	0	63	false
FMO3_WILD	PHE	78	88	false	93	false	107	0	22	true	2	0	true	0	38	false	0	38	true	0	17	false	0	17	true	-2	0	false	true	1	0	true	0	15	0	48	true	0	96	false	0	32	false	1	20	true	0	67	false
FMO3_WILD	PRO	79	94	false	88	false	107	0	3	true	0	66	false	-1	0	false	1	0	true	0	14	true	0	14	false	-1	90	false	true	1	0	false	0	65	0	52	true	0	14	false	0	30	false	0	71	false	-1	20	false
FMO3_WILD	ASN	80	108	false	93	false	92	0	5	true	0	8	false	-1	30	false	1	30	true	0	51	true	0	51	false	-1	90	false	true	0	97	false	0	6	0	43	true	0	52	false	0	30	false	0	58	false	-1	70	false
FMO3_WILD	PHE	81	108	false	93	false	92	0	41	true	0	5	false	0	96	false	0	96	true	0	91	true	0	91	false	0	91	false	true	0	94	false	0	21	0	39	true	0	19	false	0	29	false	1	10	true	-1	30	false
FMO3_WILD	MET	82	98	false	86	false	113	0	65	false	0	40	false	-1	0	false	1	0	true	0	51	true	0	51	false	1	10	true	false	0	94	false	0	18	0	19	false	0	34	true	0	29	false	0	93	false	0	87	false
FMO3_WILD	HIS	83	95	false	79	false	123	0	14	true	0	25	false	0	81	false	0	81	true	0	86	true	0	86	false	1	10	true	false	0	97	false	0	64	0	16	false	0	40	true	0	29	false	1	20	true	-1	0	false
FMO3_WILD	ASN	84	92	false	97	false	111	0	9	true	0	45	false	-1	0	false	1	0	true	0	37	true	0	37	false	1	10	true	false	1	0	true	0	17	0	62	false	0	38	true	0	29	false	0	93	false	-1	40	false
FMO3_WILD	SER	85	101	false	106	false	97	0	18	true	1	20	true	-1	0	false	1	0	true	0	14	false	0	14	true	0	85	false	false	1	0	true	0	16	0	56	false	0	36	true	0	28	false	1	60	true	-1	50	false
FMO3_WILD	LYS	86	119	false	95	false	80	0	44	true	1	30	true	-1	50	false	1	50	true	0	63	false	0	63	true	0	85	false	false	1	10	true	0	41	0	25	false	0	39	true	0	27	false	2	10	true	-2	30	false
FMO3_WILD	ILE	87	107	false	109	true	83	0	41	false	0	60	false	-1	20	false	1	20	true	0	37	false	0	37	true	0	85	false	false	1	0	true	0	59	0	21	false	0	25	true	0	27	false	2	0	true	-1	90	false
FMO3_WILD	GLN	88	107	false	109	true	83	0	28	false	0	60	false	0	33	false	0	33	true	0	86	false	0	86	true	0	15	false	false	1	0	true	0	57	0	21	false	0	32	true	0	26	false	1	10	true	0	79	false
FMO3_WILD	GLU	89	103	false	124	true	70	0	26	false	0	30	false	0	26	true	0	26	false	0	21	true	0	21	false	0	64	false	false	0	98	false	0	20	0	30	true	0	34	true	0	24	false	0	37	false	0	24	false
FMO3_WILD	TYR	90	102	false	131	true	68	0	21	false	0	60	false	0	66	true	0	66	false	0	71	true	0	71	false	0	1	false	false	0	95	false	0	33	0	39	true	0	26	true	0	23	false	0	53	false	1	50	true
FMO3_WILD	ILE	91	112	false	129	true	55	0	33	false	0	60	false	1	30	true	-1	30	false	0	81	true	0	81	false	-1	0	false	true	0	92	false	0	21	0	50	true	0	28	true	0	22	false	0	27	false	1	90	true
FMO3_WILD	ILE	92	122	false	109	true	59	0	12	false	0	60	false	0	36	true	0	36	false	0	91	true	0	91	false	0	67	false	false	0	90	false	0	28	0	44	true	0	15	false	0	21	false	0	16	false	0	38	false
FMO3_WILD	ALA	93	127	false	88	true	73	0	82	false	0	60	false	0	36	true	0	36	false	0	91	true	0	91	false	-1	0	false	true	0	91	false	0	15	0	19	false	0	17	false	0	22	false	0	20	false	0	18	false
FMO3_WILD	PHE	94	128	false	81	true	75	0	21	false	0	30	false	0	31	true	0	31	false	0	16	true	0	16	false	0	99	true	false	0	94	false	0	22	0	21	false	0	11	false	0	23	false	0	49	false	0	41	false
FMO3_WILD	ALA	95	131	false	69	true	85	0	5	false	0	75	false	0	67	true	0	67	false	0	53	false	0	53	true	1	0	true	false	0	98	false	0	19	0	52	false	0	7	false	0	24	false	1	40	true	0	58	false
FMO3_WILD	LYS	96	116	false	65	true	108	0	22	false	0	90	false	0	11	false	0	11	true	0	81	false	0	81	true	1	0	true	false	1	0	true	0	27	0	12	false	0	11	false	0	25	false	2	20	true	0	44	false
FMO3_WILD	GLU	97	118	true	76	false	97	0	86	false	0	90	false	0	89	false	0	89	true	0	63	false	0	63	true	1	0	true	false	1	0	true	0	18	0	24	false	0	23	false	0	25	false	2	10	true	0	31	false
FMO3_WILD	LYS	98	114	true	93	false	93	0	12	false	0	90	false	0	72	false	0	72	true	0	73	false	0	73	true	2	0	true	false	1	0	true	0	10	0	31	true	0	25	true	0	27	false	1	70	true	0	71	false
FMO3_WILD	ASN	99	114	true	93	false	93	0	14	false	0	90	false	-1	20	false	1	20	true	-1	20	false	1	20	true	2	0	true	false	1	0	true	0	31	0	39	true	0	14	false	0	28	false	1	70	true	-1	50	false
FMO3_WILD	LEU	100	113	true	109	true	83	0	14	false	0	60	false	0	88	false	0	88	true	0	47	false	0	47	true	2	0	true	false	1	0	true	0	22	0	38	true	0	24	true	0	30	false	1	60	true	0	40	false
FMO3_WILD	LEU	101	105	true	119	true	80	0	45	false	0	30	false	0	83	false	0	83	true	0	21	true	0	21	false	1	0	true	false	0	98	false	0	16	0	35	true	0	25	true	0	32	false	0	55	false	0	43	false
FMO3_WILD	LYS	102	101	true	115	true	90	0	46	false	0	60	false	0	13	false	0	13	true	0	61	true	0	61	false	2	0	true	false	0	97	false	0	16	0	31	true	0	31	true	0	33	false	0	59	false	1	50	true
FMO3_WILD	TYR	103	98	true	127	true	79	0	67	false	0	60	false	0	13	false	0	13	true	1	0	true	-1	0	false	2	0	true	false	0	95	false	0	10	0	36	true	0	32	true	0	35	false	0	62	false	1	50	true
FMO3_WILD	ILE	104	110	true	113	true	76	0	26	false	0	15	false	0	18	true	0	18	false	0	31	true	0	31	false	2	0	true	false	0	94	false	0	14	0	20	false	0	23	false	0	36	false	1	50	true	1	70	true
FMO3_WILD	GLN	105	105	true	107	true	88	0	17	false	0	15	false	0	67	true	0	67	false	0	11	true	0	11	false	2	0	true	false	0	95	false	0	31	0	10	false	0	29	true	0	38	false	1	10	true	1	70	true
FMO3_WILD	PHE	106	105	true	113	true	79	0	29	false	0	60	false	0	11	true	0	11	false	0	90	true	0	90	false	2	0	true	false	0	96	false	0	20	0	11	false	0	29	true	0	39	false	0	60	false	1	0	false
FMO3_WILD	LYS	107	101	true	123	true	76	0	2	false	0	60	false	0	46	true	0	46	false	0	79	true	0	79	false	0	99	true	false	0	98	false	0	82	0	11	false	0	30	true	0	41	false	0	64	false	0	96	false
FMO3_WILD	THR	108	89	true	128	true	87	0	1	false	0	60	false	0	51	true	0	51	false	0	49	true	0	49	false	1	0	true	false	0	99	false	0	32	0	29	true	0	38	true	0	42	false	0	49	false	0	22	false
FMO3_WILD	PHE	109	88	true	118	true	99	0	38	false	0	60	false	0	48	true	0	48	false	0	47	true	0	47	false	0	99	true	false	0	99	false	0	22	0	30	true	0	42	true	0	42	false	0	76	false	0	46	false
FMO3_WILD	VAL	110	84	true	129	true	96	0	57	false	0	30	false	0	48	true	0	48	false	0	33	true	0	33	false	0	99	true	false	0	99	false	0	4	0	55	true	0	25	true	0	44	false	0	28	false	0	57	false
FMO3_WILD	SER	111	79	true	104	true	123	0	43	false	0	30	false	0	27	false	0	27	true	0	73	true	0	73	false	2	0	true	false	1	0	false	0	91	0	55	true	0	19	false	0	46	false	0	32	false	-2	20	false
FMO3_WILD	SER	112	92	false	99	false	112	0	1	true	1	30	true	0	19	false	0	19	true	0	24	true	0	24	false	1	10	true	false	1	0	true	0	97	0	46	true	0	89	false	0	47	false	0	73	false	-1	80	false
FMO3_WILD	VAL	113	102	false	96	false	100	0	2	true	2	10	true	0	29	false	0	29	true	0	43	false	0	43	true	1	10	true	false	1	0	true	0	43	0	45	true	0	14	false	0	47	false	1	30	true	-1	50	false
FMO3_WILD	ASN	114	91	false	71	false	126	0	12	true	2	60	true	0	99	false	0	99	true	0	26	false	0	26	true	0	89	false	false	1	0	true	0	71	0	40	true	0	23	false	0	49	false	1	50	true	-3	60	false
FMO3_WILD	LYS	115	98	false	71	false	123	0	71	true	3	0	true	-1	10	false	1	10	true	0	64	false	0	64	true	0	84	false	false	1	0	true	0	18	0	36	true	0	17	false	0	51	true	1	90	true	-3	0	false
FMO3_WILD	HIS	116	96	false	83	false	113	0	49	true	2	40	true	0	86	false	0	86	true	0	24	false	0	24	true	0	84	false	false	1	0	true	0	86	0	34	true	0	19	false	0	53	true	2	20	true	-2	50	false
FMO3_WILD	PRO	117	102	false	82	false	106	0	42	true	2	10	true	0	84	false	0	84	true	0	39	false	0	39	true	0	89	false	false	1	0	true	0	75	0	33	true	0	21	false	0	53	true	1	40	true	-2	40	false
FMO3_WILD	ASP	118	108	false	100	false	92	0	17	true	2	0	true	-1	40	false	1	40	true	0	30	false	0	30	true	0	75	false	false	1	0	true	0	15	0	36	true	0	21	false	0	52	true	1	0	true	-3	40	false
FMO3_WILD	PHE	119	101	false	117	false	79	0	23	true	0	70	false	-1	0	false	1	0	true	0	19	true	0	19	false	0	8	false	false	1	0	true	0	19	0	26	false	0	21	false	0	51	true	1	10	true	-3	20	false
FMO3_WILD	ALA	120	89	false	108	true	103	0	64	false	0	15	false	-1	0	false	1	0	true	0	11	true	0	11	false	0	92	false	true	1	0	true	0	47	0	12	false	0	27	true	0	52	true	0	69	false	-3	20	false
FMO3_WILD	THR	121	82	false	113	true	111	0	17	false	0	15	false	0	74	false	0	74	true	0	86	true	0	86	false	-1	0	false	true	1	0	true	0	73	0	87	false	0	37	true	0	53	true	0	72	false	-1	90	false
FMO3_WILD	THR	122	89	false	111	true	111	0	45	false	0	25	false	0	96	false	0	96	true	1	0	true	-1	0	false	-2	0	false	true	1	0	true	0	14	0	21	false	0	43	true	0	53	true	0	87	false	-2	80	false
FMO3_WILD	GLY	123	96	false	94	true	124	0	52	false	0	20	false	0	10	false	0	10	true	0	21	true	0	21	false	-1	0	false	true	1	0	true	0	13	0	22	false	0	43	true	0	54	true	1	40	true	-1	30	false
FMO3_WILD	GLN	124	104	false	113	true	97	0	91	false	0	25	false	0	49	false	0	49	true	0	36	true	0	36	false	-1	0	false	true	1	0	true	0	21	0	15	false	0	39	true	0	55	true	0	74	false	-2	90	false
FMO3_WILD	TRP	125	96	false	121	true	97	0	19	false	0	10	false	0	77	false	0	77	true	0	36	true	0	36	false	-1	0	false	true	1	0	false	0	29	0	11	false	0	39	true	0	54	true	0	74	false	-3	20	false
FMO3_WILD	ASP	126	89	false	124	true	97	0	36	false	0	5	false	-1	10	false	1	10	true	0	36	true	0	36	false	-2	0	false	true	0	99	false	0	25	0	18	false	0	32	true	0	55	true	1	10	true	-3	50	false
FMO3_WILD	VAL	127	99	false	120	true	79	0	28	false	0	45	false	-1	50	false	1	50	true	0	71	false	0	71	true	-1	0	false	true	1	0	false	0	33	0	16	false	0	33	true	0	56	true	1	10	true	-3	40	false
FMO3_WILD	THR	128	100	false	102	true	90	0	61	false	0	60	false	-1	80	false	1	80	true	0	47	false	0	47	true	-2	0	false	true	1	0	true	0	28	0	21	false	0	33	true	0	57	true	2	0	true	-3	90	false
FMO3_WILD	THR	129	107	false	86	true	102	0	41	false	1	20	true	-1	50	false	1	50	true	-1	40	false	1	40	true	-2	0	false	true	1	0	true	0	46	0	30	true	0	32	true	0	56	true	2	0	true	-3	80	false
FMO3_WILD	GLU	130	103	false	74	false	117	0	16	true	2	0	true	-1	80	false	1	80	true	0	96	false	0	96	true	-1	0	false	true	1	10	true	0	52	0	31	true	0	24	false	0	56	true	2	70	true	-5	60	false
FMO3_WILD	ARG	131	97	false	80	false	124	0	14	true	2	30	true	-1	90	false	1	90	true	-1	60	false	1	60	true	1	0	true	false	1	10	true	0	66	0	23	false	0	17	false	0	56	true	3	70	true	-5	10	false
FMO3_WILD	ASP	132	102	false	74	false	126	0	85	true	2	70	true	-2	70	false	2	70	true	-2	10	false	2	10	true	0	1	false	false	1	10	true	0	60	0	29	true	0	91	false	0	56	true	5	10	true	-6	40	false
FMO3_WILD	GLY	133	112	false	71	false	108	0	54	true	3	40	true	-2	70	false	2	70	true	-2	60	false	2	60	true	0	1	false	false	1	10	true	0	64	0	30	true	0	21	false	0	54	true	5	10	true	-6	50	false
FMO3_WILD	LYS	134	114	true	72	false	104	0	52	false	2	30	true	-2	50	false	2	50	true	-2	20	false	2	20	true	0	13	false	false	1	10	true	0	54	0	29	true	0	82	false	0	53	true	3	50	true	-6	20	false
FMO3_WILD	LYS	135	119	true	74	false	96	0	24	false	1	90	true	-1	60	false	1	60	true	-1	70	false	1	70	true	0	99	true	false	1	10	true	0	42	0	40	true	0	29	false	0	52	true	2	10	true	-4	90	false
FMO3_WILD	GLU	136	113	true	97	false	83	0	14	false	1	60	true	0	80	false	0	80	true	-1	0	false	1	0	true	0	87	false	false	1	10	true	0	44	0	43	true	0	11	false	0	51	true	1	60	true	-3	40	false
FMO3_WILD	SER	137	104	true	115	false	79	0	17	false	1	10	true	0	80	false	0	80	true	0	69	false	0	69	true	0	87	false	false	1	0	true	0	15	0	16	false	0	25	true	0	50	false	0	69	false	-3	40	false
FMO3_WILD	ALA	138	113	true	108	false	80	0	15	false	0	60	false	0	56	false	0	56	true	0	69	false	0	69	true	0	94	false	false	0	98	false	0	27	0	32	true	0	11	false	0	50	false	0	58	false	-3	0	false
FMO3_WILD	VAL	139	113	true	108	false	80	0	26	false	0	30	false	0	34	true	0	34	false	0	19	false	0	19	true	-1	0	false	true	0	95	false	0	42	0	31	true	0	15	false	0	49	false	0	34	false	-2	0	false
FMO3_WILD	PHE	140	113	true	108	false	80	0	12	false	0	60	false	0	99	true	0	99	false	0	46	true	0	46	false	-2	0	false	true	0	93	false	0	28	0	79	false	0	19	false	0	47	false	0	19	false	0	86	false
FMO3_WILD	ASP	141	118	true	102	false	80	0	17	false	0	60	false	1	80	true	-1	80	false	0	69	true	0	69	false	-1	0	false	true	0	92	false	0	44	0	17	false	0	67	false	0	46	false	0	18	false	0	42	false
FMO3_WILD	ALA	142	116	true	127	false	56	0	21	false	0	60	false	2	20	true	-2	20	false	0	83	true	0	83	false	-1	10	false	true	0	91	false	0	49	0	20	false	0	13	false	0	44	false	0	18	false	0	99	false
FMO3_WILD	VAL	143	105	true	134	false	69	0	18	false	0	60	false	1	90	true	-1	90	false	0	76	true	0	76	false	-1	10	false	true	0	90	false	0	55	0	14	false	0	12	false	0	42	false	0	11	false	0	50	false
FMO3_WILD	MET	144	99	true	116	false	93	0	4	false	0	30	false	1	40	true	-1	40	false	0	36	true	0	36	false	-1	10	false	true	0	90	false	0	46	0	18	false	0	10	false	0	41	false	0	91	false	0	54	false
FMO3_WILD	VAL	145	81	true	113	false	117	0	62	false	0	60	false	0	74	true	0	74	false	0	79	true	0	79	false	0	97	false	true	0	91	false	0	32	0	10	false	0	17	false	0	39	false	0	89	false	-1	80	false
FMO3_WILD	CYS	146	85	false	92	false	128	0	21	true	0	20	false	0	78	true	0	78	false	0	79	true	0	79	false	0	12	true	false	0	93	false	0	31	0	83	false	0	12	false	0	38	false	0	16	false	0	92	false
FMO3_WILD	SER	147	89	false	86	false	122	0	51	true	0	20	false	1	0	true	-1	0	false	0	64	true	0	64	false	0	12	true	false	0	96	false	0	42	0	13	false	0	62	false	0	38	false	0	22	false	0	28	false
FMO3_WILD	GLY	148	96	false	104	false	99	0	24	true	0	20	false	0	43	true	0	43	false	0	67	true	0	67	false	0	11	true	false	0	97	false	0	37	0	16	false	0	10	false	0	37	false	0	22	false	0	48	false
FMO3_WILD	HIS	149	98	false	115	false	88	0	23	true	0	20	false	0	44	true	0	44	false	0	79	true	0	79	false	0	12	true	false	0	96	false	0	20	0	26	false	0	13	false	0	37	false	0	65	false	-1	20	false
FMO3_WILD	HIS	150	84	false	110	false	102	0	52	false	0	40	false	0	81	false	0	81	true	0	64	true	0	64	false	0	12	true	false	0	95	false	0	24	0	31	true	0	22	false	0	36	false	0	76	false	-2	40	false
FMO3_WILD	VAL	151	75	false	105	false	118	0	12	false	0	25	false	0	67	false	0	67	true	0	66	true	0	66	false	0	17	true	false	0	95	false	0	16	0	25	false	0	21	false	0	36	false	1	20	true	-1	20	false
FMO3_WILD	TYR	152	84	false	94	false	120	0	33	true	0	10	false	0	76	false	0	76	true	0	91	true	0	91	false	0	18	true	false	0	96	false	0	73	0	42	true	0	10	false	0	37	false	0	74	false	0	70	false
FMO3_WILD	PRO	153	79	false	76	false	129	0	21	true	0	40	false	-1	10	false	1	10	true	0	84	true	0	84	false	1	20	true	false	0	99	false	0	58	0	40	true	0	15	false	0	38	false	0	85	false	0	70	false
FMO3_WILD	ASN	154	96	false	79	false	117	0	13	true	1	70	true	-1	20	false	1	20	true	0	34	true	0	34	false	0	85	false	false	1	0	true	0	12	0	34	true	0	17	false	0	39	false	2	30	true	-1	30	false
FMO3_WILD	LEU	155	112	false	75	false	96	0	85	true	2	40	true	0	91	false	0	91	true	0	30	false	0	30	true	0	17	false	false	1	0	true	0	27	0	31	true	0	23	false	0	39	false	2	50	true	-1	80	false
FMO3_WILD	PRO	156	98	false	70	false	117	0	96	true	3	0	true	-1	10	false	1	10	true	0	67	false	0	67	true	0	71	false	false	1	10	true	0	75	0	27	false	0	19	false	0	42	false	2	20	true	-1	20	false
FMO3_WILD	LYS	157	112	false	85	false	94	0	27	true	2	60	true	-1	10	false	1	10	true	0	31	false	0	31	true	0	14	false	false	1	10	true	0	18	0	29	true	0	15	false	0	41	false	1	20	true	-1	70	false
FMO3_WILD	GLU	158	95	false	82	false	107	0	34	true	1	90	true	0	97	false	0	97	true	0	29	false	0	29	true	0	14	false	false	1	10	true	0	95	0	36	true	0	63	false	0	41	false	2	20	true	-2	10	false
FMO3_WILD	SER	159	75	false	91	false	127	0	25	true	1	90	true	0	16	false	0	16	true	0	54	false	0	54	true	0	1	false	false	1	0	true	0	13	0	39	true	0	22	false	0	42	false	1	40	true	0	26	false
FMO3_WILD	PHE	160	89	false	97	false	106	0	24	true	1	20	true	0	97	false	0	97	true	0	29	false	0	29	true	0	14	false	false	1	0	true	0	47	0	36	true	0	5	false	0	43	false	0	58	false	-2	10	false
FMO3_WILD	PRO	161	81	false	83	false	130	0	28	true	0	25	false	-1	10	false	1	10	true	0	11	true	0	11	false	0	81	false	false	1	0	true	0	56	0	39	true	0	16	false	0	45	false	0	54	false	-2	10	false
FMO3_WILD	GLY	162	95	false	88	false	116	0	26	true	0	5	false	0	40	false	0	40	true	0	61	true	0	61	false	0	91	false	true	1	0	true	0	91	0	35	true	0	23	false	0	46	false	0	55	false	0	40	false
FMO3_WILD	LEU	163	107	false	97	false	92	0	31	true	0	20	false	0	44	false	0	44	true	1	0	true	-1	0	false	1	10	true	false	0	98	false	0	89	0	17	false	0	25	true	0	46	false	0	55	false	0	17	false
FMO3_WILD	ASN	164	105	true	86	false	103	0	47	false	0	30	false	0	40	false	0	40	true	0	23	true	0	23	false	1	10	true	false	0	97	false	0	2	0	16	false	0	37	true	0	47	false	0	71	false	0	78	false
FMO3_WILD	HIS	165	101	true	91	false	103	0	63	false	0	30	false	-1	10	false	1	10	true	0	23	true	0	23	false	2	10	true	false	0	98	false	0	63	0	20	false	0	39	true	0	47	false	0	71	false	-1	70	false
FMO3_WILD	PHE	166	104	true	89	false	104	0	12	false	0	85	false	0	69	false	0	69	true	0	20	false	0	20	true	2	0	true	false	1	0	false	0	63	0	16	false	0	28	true	0	47	false	1	70	true	-1	70	false
FMO3_WILD	LYS	167	100	true	85	false	119	0	43	false	0	85	false	0	33	false	0	33	true	0	31	false	0	31	true	2	0	true	false	1	0	true	0	15	0	21	false	0	26	true	0	48	false	0	57	false	0	36	false
FMO3_WILD	GLY	168	97	false	97	false	109	0	89	true	0	65	false	-1	10	false	1	10	true	0	71	true	0	71	false	2	10	true	false	1	0	true	0	45	0	21	false	0	24	true	0	48	false	0	36	false	-1	30	false
FMO3_WILD	LYS	169	109	false	96	false	93	0	1	true	0	65	false	0	81	false	0	81	true	0	71	true	0	71	false	2	10	true	false	1	0	true	0	37	0	12	false	0	33	true	0	48	false	0	57	false	-1	20	false
FMO3_WILD	CYS	170	97	false	101	false	104	0	6	true	0	70	false	0	96	false	0	96	true	0	33	false	0	33	true	3	0	true	false	0	99	false	0	38	0	96	false	0	36	true	0	47	false	0	38	false	-1	40	false
FMO3_WILD	PHE	171	98	false	98	false	98	0	29	true	1	0	true	-1	70	false	1	70	true	0	33	false	0	33	true	2	0	true	false	0	97	false	0	32	0	15	false	0	31	true	0	45	false	0	76	false	-3	60	false
FMO3_WILD	HIS	172	97	false	84	false	119	0	16	false	1	50	true	-1	40	false	1	40	true	0	76	false	0	76	true	1	0	true	false	0	98	false	0	57	0	30	true	0	14	false	0	44	false	0	63	false	-2	70	false
FMO3_WILD	SER	173	87	false	96	false	124	0	28	true	1	80	true	-1	80	false	1	80	true	0	24	true	0	24	false	2	0	true	false	1	0	true	0	50	0	25	false	0	63	false	0	44	false	1	90	true	-2	70	false
FMO3_WILD	ARG	174	100	false	91	false	114	0	83	true	3	10	true	-1	70	false	1	70	true	0	57	false	0	57	true	0	29	false	false	1	0	true	0	53	0	22	false	0	72	false	0	42	false	4	30	true	-3	0	false
FMO3_WILD	ASP	175	111	false	80	false	108	0	44	true	3	40	true	-2	20	false	2	20	true	-1	40	false	1	40	true	0	85	false	false	1	0	true	0	35	0	28	true	0	18	false	0	41	false	5	50	true	-3	0	false
FMO3_WILD	TYR	176	98	false	79	false	110	0	49	true	3	10	true	-2	50	false	2	50	true	-1	40	false	1	40	true	0	85	false	false	1	0	true	0	28	0	20	false	0	20	false	0	40	false	6	30	true	-4	70	false
FMO3_WILD	LYS	177	95	false	68	false	120	0	17	false	2	30	true	-1	70	false	1	70	true	-1	40	false	1	40	true	0	59	false	false	1	10	true	0	28	0	24	false	0	13	false	0	39	false	3	20	true	-4	0	false
FMO3_WILD	GLU	178	89	false	91	false	108	0	17	true	2	0	true	-1	30	false	1	30	true	0	74	false	0	74	true	0	8	false	false	1	10	true	0	31	0	20	false	0	16	false	0	38	false	1	40	true	-2	30	false
FMO3_WILD	PRO	179	81	false	109	false	104	0	16	true	0	59	false	-1	20	false	1	20	true	0	43	true	0	43	false	-1	0	false	true	1	0	true	0	25	0	19	false	0	21	false	0	37	false	0	78	false	-2	60	false
FMO3_WILD	GLY	180	87	false	110	false	105	0	29	true	1	30	true	0	84	false	0	84	true	0	31	false	0	31	true	0	71	false	false	1	0	true	0	16	0	11	false	0	35	true	0	37	false	0	63	false	-2	10	false
FMO3_WILD	VAL	181	87	false	110	false	105	0	74	true	0	10	false	-1	10	false	1	10	true	0	11	true	0	11	false	0	99	true	false	1	0	false	0	31	0	18	false	0	19	false	0	37	false	0	36	false	-3	0	false
FMO3_WILD	PHE	182	93	false	87	false	118	0	88	true	0	10	false	-1	20	false	1	20	true	0	11	true	0	11	false	1	0	true	false	1	0	false	0	23	0	24	false	0	19	false	0	37	false	0	46	false	-2	80	false
FMO3_WILD	ASN	183	90	false	80	false	127	0	84	true	0	85	false	0	34	false	0	34	true	0	31	false	0	31	true	2	0	true	false	1	0	true	0	55	0	43	true	0	33	false	0	37	false	0	92	false	-1	50	false
FMO3_WILD	GLY	184	95	false	104	false	100	0	62	true	0	85	false	0	26	true	0	26	false	0	10	false	0	10	true	2	0	true	false	1	0	true	0	17	0	35	true	0	14	false	0	37	false	0	92	false	0	28	false
FMO3_WILD	LYS	185	112	false	112	false	76	0	11	true	0	85	false	0	77	true	0	77	false	0	57	false	0	57	true	2	0	true	false	1	0	true	0	26	0	28	true	0	83	false	0	37	false	0	87	false	0	77	false
FMO3_WILD	ARG	186	106	false	134	true	63	0	64	false	0	45	false	0	77	true	0	77	false	0	20	false	0	20	true	2	0	true	false	1	0	true	0	26	0	29	true	0	71	false	0	36	false	0	40	false	0	77	false
FMO3_WILD	VAL	187	105	false	152	true	52	0	23	false	0	30	false	0	41	true	0	41	false	0	43	true	0	43	false	2	0	true	false	0	98	false	0	26	0	26	false	0	12	false	0	36	false	0	30	false	0	89	false
FMO3_WILD	LEU	188	96	false	133	true	78	0	12	false	0	30	false	1	20	true	-1	20	false	0	43	true	0	43	false	2	0	true	false	0	95	false	0	20	0	31	true	0	31	false	0	37	false	0	15	false	0	91	false
FMO3_WILD	VAL	189	96	false	133	true	78	0	4	false	0	60	false	1	20	true	-1	20	false	0	73	true	0	73	false	2	0	true	false	0	93	false	0	20	0	29	true	0	97	false	0	38	false	0	63	false	0	91	false
FMO3_WILD	VAL	190	88	false	113	true	105	0	29	false	0	60	false	1	30	true	-1	30	false	1	20	true	-1	20	false	0	99	true	false	0	94	false	0	14	0	23	false	0	12	false	0	39	false	0	84	false	0	77	false
FMO3_WILD	GLY	191	83	false	89	false	131	0	44	false	0	40	false	1	70	true	-1	70	false	0	91	true	0	91	false	0	24	false	false	0	96	false	0	32	0	28	true	0	26	true	0	41	false	0	16	false	0	51	false
FMO3_WILD	LEU	192	85	false	91	false	128	0	1	false	0	15	false	1	20	true	-1	20	false	0	61	true	0	61	false	0	25	false	false	1	0	false	0	57	0	14	false	0	2	false	0	42	false	0	30	false	0	53	false
FMO3_WILD	GLY	193	69	false	83	false	152	0	16	false	0	65	false	1	0	true	-1	0	false	0	40	true	0	40	false	0	64	false	false	1	0	true	0	39	0	31	true	0	13	false	0	45	false	0	39	false	-1	70	false
FMO3_WILD	ASN	194	77	false	88	false	143	0	54	true	1	40	true	0	17	true	0	17	false	0	33	true	0	33	false	-1	10	false	true	1	10	true	0	42	0	36	true	0	21	false	0	45	false	0	21	false	-3	20	false
FMO3_WILD	SER	195	84	false	88	false	141	0	97	true	2	0	true	0	20	true	0	20	false	0	10	false	0	10	true	-1	10	false	true	1	10	true	0	37	0	31	true	0	18	false	0	47	false	0	43	false	-2	80	false
FMO3_WILD	GLY	196	90	false	104	false	117	0	54	true	2	50	true	0	44	true	0	44	false	0	10	false	0	10	true	-1	10	false	true	1	0	true	0	27	0	37	true	0	17	false	0	48	false	0	31	false	-2	40	false
FMO3_WILD	CYS	197	109	false	102	false	94	0	12	true	1	70	true	0	56	false	0	56	true	0	29	false	0	29	true	-1	10	false	true	1	0	false	0	16	0	43	true	0	22	false	0	50	false	0	19	false	-4	0	false
FMO3_WILD	ASP	198	105	true	108	false	88	0	14	false	0	45	false	0	40	false	0	40	true	0	57	true	0	57	false	-2	10	false	true	0	97	false	0	16	0	45	true	0	32	true	0	50	true	0	21	false	-4	20	false
FMO3_WILD	ILE	199	115	true	105	false	70	0	14	false	0	80	false	0	41	true	0	41	false	0	33	false	0	33	true	-2	10	false	true	0	96	false	0	96	0	42	true	0	32	true	0	51	true	0	36	false	-2	40	false
FMO3_WILD	ALA	200	122	true	95	false	73	0	35	false	0	55	false	0	41	true	0	41	false	0	71	false	0	71	true	-2	10	false	true	0	97	false	0	6	0	58	true	0	18	false	0	53	true	0	56	false	-2	40	false
FMO3_WILD	THR	201	106	true	98	false	93	0	2	false	0	30	false	0	44	false	0	44	true	0	26	false	0	26	true	-1	10	false	true	0	99	false	0	48	0	58	true	0	19	false	0	54	true	0	45	false	-2	20	false
FMO3_WILD	GLU	202	111	true	89	false	92	0	15	false	0	60	false	0	40	false	0	40	true	0	26	false	0	26	true	-1	0	false	true	1	0	true	0	35	0	59	true	0	22	false	0	55	true	1	30	true	-2	60	false
FMO3_WILD	LEU	203	95	true	109	false	98	0	66	false	0	60	false	0	19	true	0	19	false	0	46	false	0	46	true	0	29	false	false	1	0	true	0	13	0	63	true	0	19	false	0	55	true	1	80	true	-1	80	false
FMO3_WILD	SER	204	97	true	100	false	100	0	48	false	0	60	false	0	70	false	0	70	true	0	46	false	0	46	true	-1	0	false	true	1	0	true	0	12	0	61	true	0	13	false	0	57	true	1	30	true	-3	50	false
FMO3_WILD	ARG	205	115	true	89	false	82	0	17	false	0	90	false	-1	30	false	1	30	true	0	94	false	0	94	true	-1	0	false	true	1	0	true	0	15	0	62	true	0	14	false	0	58	true	1	30	true	-4	0	false
FMO3_WILD	THR	206	118	true	90	false	83	0	49	false	0	90	false	0	74	false	0	74	true	0	54	false	0	54	true	-1	0	false	true	1	0	true	0	15	0	61	true	0	99	false	0	57	true	2	60	true	-3	0	false
FMO3_WILD	ALA	207	123	true	98	false	72	0	71	false	0	90	false	0	14	false	0	14	true	0	59	false	0	59	true	0	71	false	false	1	0	true	0	18	0	49	true	0	23	false	0	57	true	1	50	true	-1	60	false
FMO3_WILD	GLU	208	121	true	104	true	70	0	85	false	0	45	false	0	67	false	0	67	true	0	36	false	0	36	true	0	52	false	false	1	0	true	0	33	0	45	true	0	24	true	0	57	true	0	74	false	-1	80	false
FMO3_WILD	GLN	209	110	true	130	true	63	0	28	false	0	30	false	0	67	false	0	67	true	0	33	true	0	33	false	0	72	false	false	0	98	false	0	84	0	34	true	0	28	true	0	55	true	0	36	false	-1	80	false
FMO3_WILD	VAL	210	100	true	129	true	75	0	7	false	0	30	false	0	34	true	0	34	false	0	23	true	0	23	false	-1	0	false	true	0	95	false	0	29	0	42	true	0	42	true	0	54	true	0	47	false	-2	0	false
FMO3_WILD	MET	211	93	true	111	true	98	0	31	false	0	2	false	0	78	false	0	78	true	0	11	true	0	11	false	0	25	false	false	0	94	false	0	84	0	23	false	0	35	true	0	52	true	0	37	false	-1	90	false
FMO3_WILD	ILE	212	85	true	109	true	107	0	64	false	0	26	false	0	37	false	0	37	true	0	11	true	0	11	false	0	35	false	false	0	96	false	0	35	0	28	true	0	31	true	0	51	true	0	42	false	-2	40	false
FMO3_WILD	SER	213	79	true	94	false	131	0	18	false	0	69	false	0	22	false	0	22	true	0	10	true	0	10	false	0	99	true	false	1	0	true	0	11	0	26	false	0	33	true	0	51	true	0	75	false	-2	20	false
FMO3_WILD	SER	214	76	false	92	false	134	0	24	true	2	20	true	0	28	true	0	28	false	0	11	false	0	11	true	1	0	true	false	1	10	true	0	33	0	13	false	0	36	true	0	50	false	0	75	false	-2	20	false
FMO3_WILD	ARG	215	76	false	92	false	134	0	2	true	2	80	true	0	29	false	0	29	true	0	34	false	0	34	true	0	99	true	false	1	10	true	0	21	0	27	false	0	31	true	0	49	false	1	40	true	-1	50	false
FMO3_WILD	SER	216	77	false	99	false	134	0	21	true	2	30	true	0	33	false	0	33	true	0	11	false	0	11	true	1	0	true	false	1	10	true	0	17	0	23	false	0	21	false	0	48	false	1	10	true	-1	60	false
FMO3_WILD	GLY	217	83	false	117	false	111	0	48	true	1	50	true	0	32	false	0	32	true	0	14	true	0	14	false	0	99	true	false	1	10	true	0	94	0	31	true	0	27	true	0	46	false	0	62	false	-2	0	false
FMO3_WILD	SER	218	101	false	120	true	87	0	24	false	0	81	false	0	32	false	0	32	true	0	37	true	0	37	false	0	99	true	false	1	0	true	0	26	0	39	true	0	23	false	0	45	false	0	31	false	-2	0	false
FMO3_WILD	TRP	219	101	false	120	true	87	0	55	false	0	32	false	0	73	false	0	73	true	0	76	true	0	76	false	2	0	true	false	0	99	false	0	14	0	50	true	0	31	true	0	43	false	0	31	false	-1	70	false
FMO3_WILD	VAL	220	100	false	113	true	87	0	54	false	0	30	false	0	23	true	0	23	false	0	37	true	0	37	false	0	99	true	false	0	96	false	0	55	0	53	true	0	26	true	0	41	false	0	62	false	0	87	false
FMO3_WILD	MET	221	100	false	113	true	87	0	5	false	0	60	false	0	22	true	0	22	false	0	59	true	0	59	false	1	0	true	false	0	95	false	0	91	0	42	true	0	11	false	0	39	false	0	34	false	0	97	false
FMO3_WILD	SER	222	93	false	119	true	96	0	59	false	0	60	false	0	12	false	0	12	true	1	10	true	-1	10	false	0	66	false	false	0	96	false	0	36	0	43	true	0	18	false	0	38	false	0	34	false	0	49	false
FMO3_WILD	ARG	223	101	false	112	true	96	0	17	false	0	30	false	0	42	false	0	42	true	0	20	true	0	20	false	0	36	false	false	0	97	false	0	36	0	43	true	0	23	false	0	35	false	0	78	false	0	43	false
FMO3_WILD	VAL	224	96	false	105	true	112	0	13	false	0	45	false	0	37	false	0	37	true	0	43	false	0	43	true	0	19	false	false	0	99	false	0	76	0	44	true	0	22	false	0	33	false	1	30	true	-1	30	false
FMO3_WILD	TRP	225	87	false	85	true	138	0	25	false	0	85	false	0	98	false	0	98	true	0	23	false	0	23	true	0	65	false	false	1	0	true	0	14	0	50	true	0	28	true	0	32	false	0	93	false	-1	50	false
FMO3_WILD	ASP	226	80	false	87	false	143	0	29	true	0	65	false	-1	40	false	1	40	true	0	14	true	0	14	false	0	74	false	false	1	0	true	0	13	0	53	true	0	18	false	0	30	false	0	75	false	-2	20	false
FMO3_WILD	ASN	227	67	false	86	false	144	0	11	true	0	50	false	-1	40	false	1	40	true	0	57	true	0	57	false	0	94	false	false	1	0	true	0	15	0	40	true	0	27	true	0	28	false	1	60	true	0	38	false
FMO3_WILD	GLY	228	73	false	101	false	129	0	38	true	0	30	false	-1	30	false	1	30	true	0	84	true	0	84	false	-2	0	false	true	1	0	true	0	78	0	36	true	0	32	true	0	27	false	1	60	true	-1	0	false
FMO3_WILD	TYR	229	84	false	95	false	127	0	13	true	1	0	true	-1	50	false	1	50	true	0	71	false	0	71	true	-2	0	false	true	0	99	false	0	25	0	15	false	0	98	false	0	26	false	1	60	true	0	97	false
FMO3_WILD	PRO	230	99	false	88	false	113	0	13	false	0	11	false	-1	0	false	1	0	true	0	54	true	0	54	false	-2	0	false	true	0	96	false	0	25	0	15	false	0	21	false	0	25	false	0	96	false	-1	10	false
FMO3_WILD	TRP	231	117	false	102	true	90	0	83	false	0	20	false	0	19	false	0	19	true	0	83	true	0	83	false	-1	0	false	true	0	93	false	0	28	0	12	false	0	11	false	0	24	false	0	80	false	1	10	true
FMO3_WILD	ASP	232	124	false	100	true	81	0	3	false	0	60	false	0	67	true	0	67	false	1	10	true	-1	10	false	-1	0	false	true	0	92	false	0	35	0	39	false	0	59	false	0	23	false	0	42	false	2	30	true
FMO3_WILD	MET	233	122	false	124	true	57	0	32	false	0	60	false	0	63	true	0	63	false	0	97	true	0	97	false	-1	0	false	true	0	91	false	0	20	0	14	false	0	27	true	0	23	false	0	20	false	2	30	true
FMO3_WILD	LEU	234	108	false	132	true	66	0	34	false	0	60	false	0	28	true	0	28	false	1	0	true	-1	0	false	0	35	false	false	0	92	false	0	26	0	18	false	0	37	true	0	22	false	0	28	false	1	60	true
FMO3_WILD	LEU	235	101	false	127	true	75	0	16	false	0	30	false	0	77	true	0	77	false	0	11	true	0	11	false	0	36	false	false	0	94	false	0	28	0	20	false	0	33	true	0	21	false	0	32	false	2	90	true
FMO3_WILD	VAL	236	96	false	128	true	75	0	43	false	0	60	false	0	82	true	0	82	false	0	90	true	0	90	false	0	2	false	false	0	96	false	0	27	0	20	false	0	33	true	0	21	false	0	28	false	1	20	true
FMO3_WILD	THR	237	88	false	109	true	101	0	9	false	0	60	false	1	10	true	-1	10	false	0	71	true	0	71	false	0	99	true	false	0	98	false	0	30	0	21	false	0	24	false	0	21	false	0	34	false	1	70	true
FMO3_WILD	ARG	238	88	false	109	true	101	0	43	false	0	60	false	1	20	true	-1	20	false	0	51	true	0	51	false	1	0	true	false	1	0	false	0	48	0	39	true	0	22	false	0	21	false	0	59	false	2	20	true
FMO3_WILD	PHE	239	90	false	116	true	93	0	21	false	0	60	false	1	20	true	-1	20	false	0	61	true	0	61	false	1	0	true	false	1	0	false	0	29	0	45	true	0	31	true	0	20	false	0	69	false	2	20	true
FMO3_WILD	GLY	240	95	false	115	true	92	0	5	false	0	45	false	0	38	true	0	38	false	0	66	true	0	66	false	2	0	true	false	1	0	true	0	12	0	59	true	0	31	true	0	20	false	0	40	false	0	59	false
FMO3_WILD	THR	241	110	false	111	true	79	0	12	false	0	30	false	0	48	false	0	48	true	0	17	true	0	17	false	2	0	true	false	1	0	false	0	53	0	52	true	0	28	true	0	21	false	0	40	false	0	60	false
FMO3_WILD	PHE	242	110	false	94	true	94	0	97	false	0	60	false	0	79	false	0	79	true	0	57	true	0	57	false	2	0	true	false	1	0	false	0	53	0	50	true	0	40	true	0	21	false	0	75	false	0	80	false
FMO3_WILD	LEU	243	101	false	80	false	118	0	12	true	0	60	false	0	13	true	0	13	false	0	19	true	0	19	false	0	99	true	false	1	0	true	0	37	0	49	true	0	39	true	0	22	false	1	20	true	0	69	false
FMO3_WILD	LYS	244	101	false	80	false	118	0	61	true	0	34	false	0	36	false	0	36	true	0	44	true	0	44	false	1	0	true	false	1	0	true	0	19	0	34	true	0	24	false	0	23	false	0	70	false	0	57	false
FMO3_WILD	ASN	245	85	false	77	false	130	0	33	true	0	78	false	0	39	false	0	39	true	0	39	true	0	39	false	1	0	true	false	1	0	true	0	13	0	29	true	0	15	false	0	24	false	1	20	true	0	51	false
FMO3_WILD	ASN	246	85	false	94	false	115	0	11	true	0	57	false	0	11	false	0	11	true	0	86	true	0	86	false	0	99	true	false	1	0	true	0	22	0	29	true	0	26	true	0	25	false	2	20	true	0	17	false
FMO3_WILD	LEU	247	100	false	97	false	93	0	69	false	0	96	false	0	78	true	0	78	false	0	10	false	0	10	true	1	0	true	false	1	0	true	0	20	0	30	true	0	27	true	0	26	false	1	10	true	0	30	false
FMO3_WILD	PRO	248	92	false	107	false	90	0	22	false	0	10	false	0	43	false	0	43	true	0	59	true	0	59	false	0	99	true	false	1	0	true	0	14	0	37	true	0	33	true	0	27	false	0	48	false	-2	0	false
FMO3_WILD	THR	249	97	false	115	false	88	0	9	false	0	29	false	0	39	false	0	39	true	0	57	true	0	57	false	-1	0	false	true	1	0	true	0	13	0	36	true	0	24	true	0	28	false	0	40	false	-2	50	false
FMO3_WILD	ALA	250	104	false	99	false	100	0	21	false	0	13	false	0	10	false	0	10	true	0	17	true	0	17	false	-1	0	false	true	1	0	false	0	22	0	50	true	0	10	false	0	29	false	0	81	false	0	63	false
FMO3_WILD	ILE	251	95	false	110	true	108	0	18	false	0	62	false	0	71	true	0	71	false	0	40	true	0	40	false	-1	0	false	true	0	99	false	0	32	0	43	true	0	17	false	0	30	false	0	55	false	1	20	true
FMO3_WILD	SER	252	102	false	100	true	111	0	59	false	0	61	false	0	14	true	0	14	false	0	66	true	0	66	false	-1	0	false	true	0	99	false	0	49	0	37	true	0	12	false	0	30	false	0	32	false	0	36	false
FMO3_WILD	ASP	253	103	false	109	true	103	0	86	false	0	60	false	0	79	true	0	79	false	0	93	true	0	93	false	-1	0	false	true	0	98	false	0	25	0	14	false	0	23	false	0	30	false	0	49	false	1	0	false
FMO3_WILD	TRP	254	100	false	134	true	79	0	12	false	0	60	false	0	43	true	0	43	false	1	10	true	-1	10	false	0	27	false	false	0	96	false	0	16	0	18	false	0	16	false	0	30	false	0	52	false	0	94	false
FMO3_WILD	LEU	255	105	false	121	true	81	0	11	false	0	30	false	0	16	false	0	16	true	0	39	true	0	39	false	0	28	false	false	0	94	false	0	23	0	15	false	0	12	false	0	30	false	0	77	false	0	51	false
FMO3_WILD	TYR	256	100	false	117	true	90	0	28	false	0	60	false	0	44	false	0	44	true	0	40	true	0	40	false	0	77	false	false	0	94	false	0	10	0	44	false	0	16	false	0	30	false	0	80	false	0	89	false
FMO3_WILD	VAL	257	115	false	109	true	77	0	15	false	0	60	false	0	74	false	0	74	true	1	0	true	-1	0	false	0	32	false	false	0	95	false	0	29	0	34	false	0	78	false	0	31	false	0	75	false	0	33	false
FMO3_WILD	LYS	258	110	false	85	true	103	0	69	false	0	45	false	0	16	false	0	16	true	0	50	true	0	50	false	0	99	true	false	0	98	false	0	18	0	20	false	0	30	true	0	32	false	1	50	true	0	91	false
FMO3_WILD	GLN	259	115	true	86	false	95	0	67	false	0	30	false	0	56	false	0	56	true	0	31	true	0	31	false	2	0	true	false	0	99	false	0	91	0	29	true	0	43	true	0	33	false	0	95	false	0	67	false
FMO3_WILD	MET	260	112	true	85	false	94	0	17	false	0	45	false	0	67	false	0	67	true	0	44	false	0	44	true	2	0	true	false	0	98	false	0	20	0	26	false	0	59	true	0	34	false	2	50	true	0	67	false
FMO3_WILD	ASN	261	107	true	90	false	94	0	79	false	0	45	false	0	96	false	0	96	true	0	30	false	0	30	true	3	0	true	false	0	97	false	0	34	0	39	true	0	54	true	0	36	false	1	10	true	-1	50	false
FMO3_WILD	ALA	262	117	true	92	false	80	0	39	false	0	45	false	-1	80	false	1	80	true	0	30	false	0	30	true	3	10	true	false	0	97	false	0	43	0	35	true	0	60	true	0	36	false	1	30	true	-2	20	false
FMO3_WILD	ARG	263	111	true	93	false	87	0	11	false	0	70	false	-1	70	false	1	70	true	0	20	false	0	20	true	1	10	true	false	0	96	false	0	60	0	20	false	0	58	true	0	37	false	1	70	true	-2	40	false
FMO3_WILD	PHE	264	122	true	82	false	82	0	4	false	1	30	true	-1	70	false	1	70	true	0	81	false	0	81	true	1	10	true	false	0	98	false	0	44	0	15	false	0	66	true	0	37	false	1	90	true	-2	50	false
FMO3_WILD	LYS	265	113	true	68	false	106	0	18	false	1	50	true	-2	10	false	2	10	true	0	81	false	0	81	true	1	10	true	false	0	99	false	0	32	0	37	false	0	61	true	0	37	false	2	90	true	-2	80	false
FMO3_WILD	HIS	266	101	false	82	false	109	0	2	true	2	20	true	-1	70	false	1	70	true	0	56	false	0	56	true	1	10	true	false	1	0	false	0	28	0	86	false	0	55	true	0	37	false	2	40	true	-2	60	false
FMO3_WILD	GLU	267	89	false	83	false	125	0	81	true	2	50	true	-1	50	false	1	50	true	0	13	false	0	13	true	1	10	true	false	1	0	false	0	15	0	19	false	0	48	true	0	36	false	2	70	true	-1	40	false
FMO3_WILD	ASN	268	86	false	100	false	121	0	14	true	2	30	true	0	81	false	0	81	true	0	23	false	0	23	true	0	84	false	false	0	99	false	0	19	0	21	false	0	42	true	0	36	false	1	10	true	0	42	false
FMO3_WILD	TYR	269	99	false	109	false	97	0	14	true	1	30	true	-1	30	false	1	30	true	0	39	true	0	39	false	0	8	false	false	0	97	false	0	13	0	26	false	0	19	false	0	35	false	0	81	false	-1	70	false
FMO3_WILD	GLY	270	95	false	91	false	106	0	24	false	0	80	false	0	44	false	0	44	true	0	31	true	0	31	false	0	91	false	true	0	95	false	0	45	0	23	false	0	14	false	0	35	false	0	72	false	0	22	false
FMO3_WILD	LEU	271	111	false	99	false	82	0	12	false	0	15	false	0	48	false	0	48	true	1	0	true	-1	0	false	-1	0	false	true	0	93	false	0	13	0	93	false	0	19	false	0	36	false	0	37	false	0	57	false
FMO3_WILD	MET	272	98	false	86	false	106	0	67	false	0	40	false	0	13	false	0	13	true	1	0	true	-1	0	false	0	16	false	false	0	93	false	0	27	0	23	false	0	87	false	0	37	false	0	38	false	0	33	false
FMO3_WILD	PRO	273	81	false	83	false	130	0	74	false	0	40	false	0	72	true	0	72	false	0	67	true	0	67	false	0	85	false	false	0	94	false	0	44	0	27	false	0	19	false	0	39	false	0	38	false	0	86	false
FMO3_WILD	LEU	274	92	false	108	true	105	0	51	false	0	60	false	1	30	true	-1	30	false	0	89	true	0	89	false	0	25	false	false	0	96	false	0	28	0	43	true	0	40	true	0	41	false	0	34	false	1	70	true
FMO3_WILD	ASN	275	92	false	108	true	105	0	27	false	0	60	false	0	83	true	0	83	false	0	89	true	0	89	false	1	0	true	false	0	97	false	0	12	0	47	true	0	29	true	0	43	false	0	28	false	1	80	true
FMO3_WILD	GLY	276	97	false	115	true	90	0	15	false	0	30	false	0	22	false	0	22	true	0	27	true	0	27	false	2	0	true	false	0	99	false	0	11	0	37	true	0	32	true	0	43	false	0	36	false	0	18	false
FMO3_WILD	VAL	277	112	true	112	true	76	0	15	false	0	30	false	0	62	false	0	62	true	0	16	false	0	16	true	1	0	true	false	0	99	false	0	78	0	34	true	0	38	true	0	44	false	0	87	false	-1	20	false
FMO3_WILD	LEU	278	123	true	83	true	82	0	3	false	0	75	false	0	62	false	0	62	true	0	84	false	0	84	true	1	0	true	false	1	0	true	0	36	0	30	true	0	30	true	0	44	false	0	94	false	-1	20	false
FMO3_WILD	ARG	279	105	true	70	true	105	0	42	false	1	10	true	0	58	false	0	58	true	0	81	false	0	81	true	0	99	true	false	1	0	true	0	62	0	36	true	0	34	true	0	43	false	1	50	true	-1	80	false
FMO3_WILD	LYS	280	104	true	87	false	94	0	59	false	1	30	true	0	12	true	0	12	false	0	60	false	0	60	true	1	0	true	false	1	0	true	0	11	0	27	false	0	29	true	0	43	false	1	50	true	0	33	false
FMO3_WILD	GLU	281	101	true	100	false	84	0	31	false	1	30	true	0	22	false	0	22	true	0	46	false	0	46	true	1	0	true	false	1	0	true	0	12	0	28	true	0	21	false	0	43	false	1	50	true	0	11	false
FMO3_WILD	PRO	282	85	false	103	false	104	0	29	false	2	0	true	-1	10	false	1	10	true	0	74	false	0	74	true	0	57	false	false	1	0	true	0	23	0	31	true	0	20	false	0	43	false	1	30	true	-1	60	false
FMO3_WILD	VAL	283	98	false	104	false	103	0	39	false	2	20	true	-1	90	false	1	90	true	0	74	false	0	74	true	-1	0	false	true	1	0	true	0	23	0	32	true	0	32	true	0	43	false	1	10	true	-3	50	false
FMO3_WILD	PHE	284	109	true	76	false	109	0	56	false	1	60	true	0	97	false	0	97	true	0	74	false	0	74	true	-2	0	false	true	0	99	false	0	32	0	29	true	0	24	true	0	43	false	1	10	true	-2	0	false
FMO3_WILD	ASN	285	114	true	75	false	108	0	95	false	0	96	false	0	71	false	0	71	true	0	57	false	0	57	true	-3	0	false	true	0	99	false	0	36	0	47	false	0	23	false	0	43	false	0	57	false	-1	60	false
FMO3_WILD	ASP	286	108	true	74	false	107	0	22	false	0	89	false	0	12	false	0	12	true	0	57	false	0	57	true	-2	0	false	true	0	99	false	0	84	0	17	false	0	26	true	0	43	false	1	20	true	-1	0	false
FMO3_WILD	GLU	287	117	true	77	false	87	0	28	false	0	67	false	0	33	false	0	33	true	0	20	false	0	20	true	-2	0	false	true	1	0	false	0	28	0	20	false	0	34	true	0	43	false	1	40	true	-1	50	false
FMO3_WILD	LEU	288	99	true	88	false	105	0	68	false	0	75	false	0	6	true	0	6	false	0	60	false	0	60	true	-2	0	false	true	0	99	false	0	37	0	12	false	0	26	true	0	42	false	1	10	true	-1	0	false
FMO3_WILD	PRO	289	91	true	98	false	102	0	54	false	0	30	false	0	11	true	0	11	false	0	31	false	0	31	true	-2	0	false	true	0	97	false	0	29	0	18	false	0	34	true	0	41	false	0	48	false	-1	0	false
FMO3_WILD	ALA	290	110	false	111	true	78	0	76	false	0	30	false	0	78	true	0	78	false	0	37	true	0	37	false	-2	10	false	true	0	96	false	0	23	0	17	false	0	24	false	0	39	false	0	23	false	0	39	false
FMO3_WILD	SER	291	99	false	118	true	92	0	19	false	0	60	false	1	10	true	-1	10	false	0	94	true	0	94	false	-1	10	false	true	0	94	false	0	43	0	34	true	0	25	true	0	38	false	0	15	false	0	89	false
FMO3_WILD	ILE	292	96	false	117	true	95	0	19	false	0	60	false	2	0	true	-2	0	false	0	69	true	0	69	false	0	64	false	false	0	92	false	0	61	0	31	true	0	28	true	0	37	false	0	95	false	1	80	true
FMO3_WILD	LEU	293	96	false	117	true	95	0	34	false	0	60	false	2	10	true	-2	10	false	0	94	true	0	94	false	0	62	false	false	0	91	false	0	66	0	26	false	0	21	false	0	36	false	0	66	false	1	20	true
FMO3_WILD	CYS	294	88	false	128	true	93	0	87	false	0	60	false	2	10	true	-2	10	false	1	10	true	-1	10	false	0	64	false	false	0	90	false	0	66	0	29	true	0	16	false	0	34	false	0	37	false	0	74	false
FMO3_WILD	GLY	295	82	false	125	true	99	0	1	false	0	60	false	2	40	true	-2	40	false	1	10	true	-1	10	false	0	69	false	false	0	91	false	0	51	0	17	false	0	29	true	0	33	false	0	7	false	1	40	true
FMO3_WILD	ILE	296	91	false	144	true	72	0	14	false	0	60	false	2	10	true	-2	10	false	1	0	true	-1	0	false	0	94	true	false	0	91	false	0	47	0	21	false	0	28	true	0	32	false	0	63	false	1	50	true
FMO3_WILD	VAL	297	96	false	123	true	86	0	23	false	0	30	false	1	40	true	-1	40	false	0	36	true	0	36	false	0	94	true	false	0	93	false	0	41	0	22	false	0	35	true	0	33	false	0	23	false	0	36	false
FMO3_WILD	SER	298	86	false	98	false	111	0	28	false	0	20	false	0	58	true	0	58	false	0	21	true	0	21	false	0	94	true	false	0	96	false	0	38	0	21	false	0	45	true	0	34	false	0	37	false	-1	40	false
FMO3_WILD	VAL	299	87	false	91	false	114	0	22	false	0	50	false	0	77	true	0	77	false	0	19	true	0	19	false	1	0	true	false	0	99	false	0	15	0	25	false	0	55	true	0	34	false	0	84	false	0	88	false
FMO3_WILD	LYS	300	87	false	91	false	114	0	17	true	1	20	true	0	38	true	0	38	false	0	14	true	0	14	false	2	0	true	false	1	0	true	0	55	0	31	true	0	50	true	0	34	false	0	84	false	0	88	false
FMO3_WILD	PRO	301	87	false	91	false	114	0	23	true	2	40	true	0	51	false	0	51	true	0	50	false	0	50	true	1	0	true	false	1	0	true	0	12	0	38	true	0	41	true	0	33	false	1	30	true	-2	60	false
FMO3_WILD	ASN	302	110	false	88	false	95	0	36	true	3	0	true	0	67	false	0	67	true	0	89	false	0	89	true	0	99	true	false	1	0	true	0	12	0	31	true	0	51	true	0	33	false	2	90	true	-2	0	false
FMO3_WILD	VAL	303	118	false	102	false	71	0	36	true	2	50	true	0	66	false	0	66	true	0	74	false	0	74	true	1	0	true	false	1	0	true	0	18	0	47	true	0	43	true	0	32	false	1	30	true	-1	90	false
FMO3_WILD	LYS	304	113	true	95	false	82	0	17	false	1	50	true	-1	50	false	1	50	true	0	26	false	0	26	true	0	81	false	false	1	0	true	0	17	0	47	true	0	42	true	0	32	false	1	20	true	-3	20	false
FMO3_WILD	GLU	305	119	true	89	false	76	0	96	false	1	50	true	-1	20	false	1	20	true	0	69	false	0	69	true	-1	0	false	true	1	0	true	0	28	0	36	true	0	33	true	0	32	false	1	30	true	-3	10	false
FMO3_WILD	PHE	306	102	true	110	false	81	0	39	false	1	20	true	-1	10	false	1	10	true	0	60	false	0	60	true	-1	0	false	true	1	0	true	0	91	0	31	true	0	21	false	0	32	false	2	50	true	-3	60	false
FMO3_WILD	THR	307	93	true	102	false	102	0	36	false	0	90	false	0	48	false	0	48	true	0	86	false	0	86	true	-1	0	false	true	1	0	true	0	25	0	21	false	0	21	false	0	32	false	1	70	true	-3	0	false
FMO3_WILD	GLU	308	108	true	89	false	94	0	44	false	0	45	false	0	44	false	0	44	true	0	36	false	0	36	true	-1	0	false	true	1	0	true	0	21	0	34	true	0	12	false	0	33	false	0	97	false	-2	60	false
FMO3_WILD	THR	309	97	true	115	true	88	0	23	false	0	15	false	0	30	true	0	30	false	0	33	true	0	33	false	-2	0	false	true	1	0	true	0	38	0	32	true	0	11	false	0	33	false	0	78	false	0	91	false
FMO3_WILD	SER	310	105	true	113	true	79	0	77	false	0	15	false	0	30	true	0	30	false	0	33	true	0	33	false	-2	0	false	true	1	0	true	0	93	0	26	false	0	11	false	0	32	false	0	47	false	0	91	false
FMO3_WILD	ALA	311	123	true	102	true	61	0	85	false	0	30	false	0	40	false	0	40	true	0	16	false	0	16	true	-3	0	false	true	0	98	false	0	20	0	31	true	0	15	false	0	31	false	0	47	false	-3	0	false
FMO3_WILD	ILE	312	115	true	99	true	81	0	11	false	0	30	false	0	37	false	0	37	true	0	16	false	0	16	true	-3	0	false	true	0	96	false	0	9	0	24	false	0	98	false	0	31	false	0	54	false	-3	10	false
FMO3_WILD	PHE	313	106	false	81	false	109	0	96	true	0	70	false	0	56	false	0	56	true	0	21	false	0	21	true	-2	0	false	true	0	97	false	0	22	0	11	false	0	20	false	0	31	false	0	40	false	-2	80	false
FMO3_WILD	GLU	314	97	false	84	false	118	0	92	true	0	85	false	0	52	true	0	52	false	0	11	false	0	11	true	-2	0	false	true	1	0	true	0	40	0	21	false	0	56	false	0	31	false	0	57	false	-1	30	false
FMO3_WILD	ASP	315	86	false	110	false	111	0	45	true	0	25	false	0	92	true	0	92	false	0	71	true	0	71	false	-2	0	false	true	1	0	true	0	34	0	21	false	0	15	false	0	29	false	0	57	false	0	40	false
FMO3_WILD	GLY	316	87	false	125	false	89	0	93	true	0	45	false	0	33	true	0	33	false	0	17	true	0	17	false	-3	0	false	true	1	0	true	0	40	0	15	false	0	66	false	0	27	false	0	57	false	0	23	false
FMO3_WILD	THR	317	108	false	116	true	69	0	12	false	0	95	false	0	21	false	0	21	true	0	61	false	0	61	true	-3	0	false	true	1	0	true	0	47	0	21	false	0	78	false	0	24	false	0	57	false	-1	80	false
FMO3_WILD	ILE	318	104	false	104	true	84	0	21	false	0	30	false	0	22	false	0	22	true	0	19	false	0	19	true	-3	0	false	true	0	99	false	0	26	0	14	false	0	16	false	0	23	false	0	34	false	-1	90	false
FMO3_WILD	PHE	319	104	false	104	true	84	0	38	false	0	60	false	0	22	false	0	22	true	0	50	true	0	50	false	-3	0	false	true	0	99	false	0	17	0	23	false	0	17	false	0	22	false	0	24	false	-2	10	false
FMO3_WILD	GLU	320	103	false	90	true	105	0	5	false	0	30	false	0	64	true	0	64	false	0	71	true	0	71	false	-2	10	false	true	0	99	false	0	34	0	35	true	0	17	false	0	21	false	0	28	false	-1	20	false
FMO3_WILD	GLY	321	90	false	104	false	117	0	79	true	0	10	false	1	20	true	-1	20	false	0	16	true	0	16	false	-2	10	false	true	0	98	false	0	55	0	47	true	0	17	false	0	21	false	0	21	false	0	13	false
FMO3_WILD	ILE	322	99	false	123	false	90	0	29	true	0	10	false	1	70	true	-1	70	false	0	11	true	0	11	false	-2	10	false	true	0	97	false	0	62	0	40	true	0	79	false	0	20	false	0	18	false	1	30	true
FMO3_WILD	ASP	323	99	false	123	false	90	0	12	true	0	10	false	1	50	true	-1	50	false	0	14	true	0	14	false	-2	10	false	true	0	95	false	0	68	0	38	true	0	10	false	0	20	false	0	74	false	1	50	true
FMO3_WILD	CYS	324	100	false	137	false	69	0	6	true	0	20	false	1	40	true	-1	40	false	0	80	true	0	80	false	-2	10	false	true	0	92	false	0	55	0	26	false	0	11	false	0	19	false	0	65	false	0	21	false
FMO3_WILD	VAL	325	111	false	130	true	55	0	79	false	0	60	false	1	70	true	-1	70	false	0	87	true	0	87	false	-1	10	false	true	0	91	false	0	48	0	23	false	0	14	false	0	18	false	0	93	false	0	50	false
FMO3_WILD	ILE	326	106	false	123	true	67	0	49	false	0	60	false	1	70	true	-1	70	false	0	67	true	0	67	false	-1	10	false	true	0	91	false	0	57	0	14	false	0	18	false	0	17	false	0	81	false	0	50	false
FMO3_WILD	PHE	327	97	false	105	true	94	0	44	false	0	60	false	1	10	true	-1	10	false	1	10	true	-1	10	false	-1	10	false	true	0	93	false	0	51	0	13	false	0	22	false	0	17	false	0	15	false	0	18	false
FMO3_WILD	ALA	328	88	false	107	false	108	0	15	true	0	20	false	1	40	true	-1	40	false	1	30	true	-1	30	false	0	63	false	false	0	96	false	0	49	0	11	false	0	14	false	0	18	false	0	31	false	0	21	false
FMO3_WILD	THR	329	71	false	111	false	127	0	88	true	0	20	false	1	40	true	-1	40	false	1	0	true	-1	0	false	0	32	false	false	0	98	false	0	63	0	17	false	0	43	false	0	19	false	0	60	false	1	40	true
FMO3_WILD	GLY	330	79	false	108	false	118	0	54	true	0	20	false	1	20	true	-1	20	false	1	10	true	-1	10	false	0	29	false	false	0	99	false	0	63	0	16	false	0	67	false	0	20	false	0	60	false	0	74	false
FMO3_WILD	TYR	331	98	false	106	false	95	0	43	true	0	20	false	0	52	true	0	52	false	0	84	true	0	84	false	0	9	false	false	0	97	false	0	54	0	23	false	0	84	false	0	22	false	0	60	false	0	67	false
FMO3_WILD	SER	332	98	false	106	true	95	0	22	false	0	40	false	0	33	true	0	33	false	1	10	true	-1	10	false	0	37	false	false	0	95	false	0	52	0	24	false	0	17	false	0	24	false	0	65	false	-1	20	false
FMO3_WILD	PHE	333	94	false	98	true	98	0	35	false	0	5	false	0	14	true	0	14	false	1	0	true	-1	0	false	0	41	false	false	0	93	false	0	51	0	21	false	0	64	false	0	24	false	1	0	true	0	67	false
FMO3_WILD	ALA	334	94	false	98	true	98	0	86	false	0	60	false	0	64	true	0	64	false	1	40	true	-1	40	false	0	42	false	false	0	92	false	0	37	0	33	true	0	82	false	0	26	false	0	56	false	1	70	true
FMO3_WILD	TYR	335	92	false	108	true	96	0	11	false	0	60	false	0	30	true	0	30	false	1	30	true	-1	30	false	-1	0	false	true	0	92	false	0	31	0	34	true	0	69	false	0	26	false	0	35	false	1	20	true
FMO3_WILD	PRO	336	100	true	92	true	104	0	12	false	0	60	false	0	56	true	0	56	false	0	94	true	0	94	false	-2	0	false	true	0	94	false	0	25	0	28	true	0	11	false	0	27	false	0	67	false	0	11	false
FMO3_WILD	PHE	337	122	true	89	false	84	0	17	false	0	15	false	0	56	true	0	56	false	0	16	true	0	16	false	-2	0	false	true	0	96	false	0	35	0	27	true	0	19	false	0	27	false	1	10	true	0	11	false
FMO3_WILD	LEU	338	113	true	82	false	105	0	55	false	0	30	false	0	24	true	0	24	false	0	43	true	0	43	false	-2	0	false	true	0	99	false	0	50	0	13	false	0	58	false	0	28	false	0	98	false	0	22	false
FMO3_WILD	ASP	339	105	true	92	false	102	0	62	false	0	45	false	0	54	true	0	54	false	0	29	false	0	29	true	-2	0	false	true	1	0	true	0	25	0	29	true	0	14	false	0	29	false	0	44	false	1	10	true
FMO3_WILD	GLU	340	103	true	114	true	77	0	57	false	0	15	false	0	26	true	0	26	false	0	23	true	0	23	false	-1	0	false	true	1	0	true	0	18	0	26	false	0	98	false	0	29	false	0	36	false	0	26	false
FMO3_WILD	SER	341	97	false	120	true	84	0	5	false	0	75	false	0	34	true	0	34	false	0	56	false	0	56	true	-1	0	false	true	1	0	true	0	71	0	17	false	0	33	true	0	30	false	0	87	false	0	23	false
FMO3_WILD	ILE	342	97	false	120	true	84	0	11	false	0	90	false	0	47	false	0	47	true	0	86	false	0	86	true	0	57	false	false	1	0	false	0	15	0	25	false	0	26	true	0	31	false	0	70	false	-1	70	false
FMO3_WILD	ILE	343	98	false	104	true	96	0	53	false	1	40	true	-1	30	false	1	30	true	0	86	false	0	86	true	0	57	false	false	1	0	true	0	33	0	26	false	0	35	true	0	32	false	0	79	false	-3	50	false
FMO3_WILD	LYS	344	92	false	81	true	123	0	69	false	1	40	true	-1	30	false	1	30	true	0	46	false	0	46	true	1	0	true	false	1	0	true	0	50	0	10	false	0	29	true	0	33	false	0	95	false	-3	20	false
FMO3_WILD	SER	345	82	false	80	false	137	0	22	true	2	40	true	-1	30	false	1	30	true	0	44	false	0	44	true	0	99	true	false	1	10	true	0	29	0	26	false	0	28	true	0	34	false	2	20	true	-3	20	false
FMO3_WILD	ARG	346	100	false	69	false	120	0	71	true	3	0	true	0	69	false	0	69	true	-1	10	false	1	10	true	1	0	true	false	1	10	true	0	96	0	22	false	0	27	true	0	34	false	5	40	true	-1	60	false
FMO3_WILD	ASN	347	99	false	85	false	108	0	58	true	2	50	true	0	69	false	0	69	true	-1	10	false	1	10	true	1	0	true	false	1	10	true	0	2	0	11	false	0	25	true	0	34	false	1	90	true	-1	60	false
FMO3_WILD	ASN	348	105	false	107	false	81	0	7	true	1	80	true	0	77	false	0	77	true	0	44	false	0	44	true	0	99	true	false	1	10	true	0	18	0	15	false	0	37	true	0	34	false	0	99	false	-1	40	false
FMO3_WILD	GLU	349	118	false	120	true	56	0	17	false	1	0	true	0	22	false	0	22	true	0	14	false	0	14	true	0	53	false	false	1	0	true	0	26	0	11	false	0	29	true	0	33	false	0	42	false	0	21	false
FMO3_WILD	ILE	350	109	false	138	true	53	0	34	false	0	30	false	0	37	false	0	37	true	0	64	true	0	64	false	0	99	true	false	0	96	false	0	82	0	20	false	0	24	true	0	32	false	0	22	false	0	30	false
FMO3_WILD	ILE	351	115	false	117	true	66	0	66	false	0	30	false	0	89	true	0	89	false	0	24	true	0	24	false	0	14	false	false	0	94	false	0	35	0	25	false	0	20	false	0	32	false	0	28	false	0	13	false
FMO3_WILD	LEU	352	106	false	100	true	94	0	27	false	0	30	false	0	94	true	0	94	false	0	27	true	0	27	false	0	14	false	false	0	94	false	0	37	0	21	false	0	21	false	0	32	false	0	16	false	1	30	true
FMO3_WILD	PHE	353	98	false	111	true	91	0	68	false	0	60	false	1	60	true	-1	60	false	0	91	true	0	91	false	0	65	false	false	0	96	false	0	45	0	15	false	0	20	false	0	32	false	0	17	false	3	10	true
FMO3_WILD	LYS	354	98	false	111	true	91	0	85	false	0	60	false	1	90	true	-1	90	false	1	0	true	-1	0	false	1	0	true	false	0	98	false	0	53	0	11	false	0	20	false	0	33	false	0	21	false	3	80	true
FMO3_WILD	GLY	355	81	false	109	true	104	0	22	false	0	20	false	1	20	true	-1	20	false	0	76	true	0	76	false	1	0	true	false	0	99	false	0	70	0	27	true	0	16	false	0	34	false	0	39	false	2	60	true
FMO3_WILD	VAL	356	79	false	102	true	103	0	59	false	0	40	false	1	10	true	-1	10	false	0	50	true	0	50	false	1	0	true	false	0	99	false	0	67	0	24	false	0	29	true	0	34	false	0	70	false	2	80	true
FMO3_WILD	PHE	357	87	false	91	true	105	0	42	false	0	40	false	1	10	true	-1	10	false	0	40	true	0	40	false	0	99	true	false	1	0	false	0	48	0	42	true	0	22	false	0	34	false	0	29	false	2	80	true
FMO3_WILD	PRO	358	92	false	89	false	105	0	77	true	0	5	false	0	40	true	0	40	false	1	10	true	-1	10	false	0	96	false	false	1	0	true	0	24	0	37	true	0	29	true	0	35	false	0	24	false	0	88	false
FMO3_WILD	PRO	359	114	false	86	false	86	0	59	true	0	5	false	0	40	true	0	40	false	0	66	true	0	66	false	0	1	false	false	1	0	true	0	12	0	24	false	0	17	false	0	37	false	0	56	false	0	88	false
FMO3_WILD	LEU	360	131	false	89	false	73	0	11	true	0	40	false	0	36	true	0	36	false	0	14	true	0	14	false	0	9	false	false	1	0	true	0	25	0	27	false	0	43	false	0	38	false	1	30	true	0	79	false
FMO3_WILD	LEU	361	116	false	83	false	94	0	28	true	1	0	true	0	19	false	0	19	true	0	39	false	0	39	true	0	59	false	false	1	0	true	0	33	0	19	false	0	15	false	0	38	false	1	10	true	0	20	false
FMO3_WILD	GLU	362	103	false	87	false	103	0	64	false	0	80	false	0	45	true	0	45	false	0	33	false	0	33	true	0	14	false	false	1	0	true	0	29	0	21	false	0	13	false	0	39	false	1	0	true	0	33	false
FMO3_WILD	LYS	363	92	false	114	true	96	0	28	false	0	45	false	0	38	true	0	38	false	0	71	false	0	71	true	0	14	false	false	1	10	true	0	28	0	20	false	0	21	false	0	39	false	0	89	false	0	33	false
FMO3_WILD	SER	364	97	false	115	true	88	0	98	false	0	60	false	1	0	true	-1	0	false	0	26	false	0	26	true	0	1	false	false	1	10	true	0	40	0	19	false	0	11	false	0	40	false	1	10	true	0	31	false
FMO3_WILD	THR	365	103	false	133	true	64	0	54	false	0	45	false	1	10	true	-1	10	false	0	30	false	0	30	true	0	1	false	false	1	0	true	0	43	0	16	false	0	14	false	0	40	false	0	47	false	0	18	false
FMO3_WILD	ILE	366	108	false	139	true	52	0	51	false	0	30	false	0	63	true	0	63	false	0	39	true	0	39	false	0	63	false	false	0	97	false	0	44	0	19	false	0	4	false	0	40	false	0	16	false	-1	50	false
FMO3_WILD	ALA	367	99	false	121	true	79	0	57	false	0	60	false	1	30	true	-1	30	false	0	81	true	0	81	false	0	99	true	false	0	94	false	0	44	0	19	false	0	13	false	0	40	false	0	12	false	0	41	false
FMO3_WILD	VAL	368	92	false	132	true	78	0	26	false	0	60	false	2	20	true	-2	20	false	1	20	true	-1	20	false	0	7	false	false	0	91	false	0	43	0	22	false	0	20	false	0	40	false	0	72	false	1	50	true
FMO3_WILD	ILE	369	92	false	132	true	78	0	13	false	0	60	false	1	90	true	-1	90	false	1	40	true	-1	40	false	0	24	false	false	0	91	false	0	55	0	99	false	0	97	false	0	41	false	0	77	false	1	50	true
FMO3_WILD	GLY	370	95	false	118	true	91	0	11	false	0	60	false	1	90	true	-1	90	false	1	10	true	-1	10	false	0	21	false	false	0	92	false	0	67	0	20	false	0	11	false	0	41	false	0	13	false	1	40	true
FMO3_WILD	PHE	371	98	false	120	true	87	0	11	false	0	60	false	1	80	true	-1	80	false	0	97	true	0	97	false	0	2	false	false	0	94	false	0	71	0	21	false	0	85	false	0	41	false	0	24	false	1	50	true
FMO3_WILD	VAL	372	102	false	118	true	87	0	53	false	0	60	false	1	60	true	-1	60	false	1	0	true	-1	0	false	0	24	false	false	0	96	false	0	64	0	27	false	0	66	false	0	42	false	0	28	false	1	10	true
FMO3_WILD	GLN	373	94	false	99	true	114	0	56	false	0	60	false	1	30	true	-1	30	false	0	76	true	0	76	false	0	21	false	false	0	98	false	0	64	0	29	true	0	51	false	0	42	false	0	28	false	0	46	false
FMO3_WILD	SER	374	101	true	94	true	106	0	33	false	0	60	false	1	0	true	-1	0	false	0	83	true	0	83	false	0	25	false	false	0	98	false	0	67	0	31	true	0	13	false	0	42	false	0	33	false	0	67	false
FMO3_WILD	LEU	375	117	true	90	false	86	0	11	false	0	40	false	1	60	true	-1	60	false	0	54	true	0	54	false	0	73	false	false	0	97	false	0	55	0	33	true	0	11	false	0	43	false	0	44	false	0	86	false
FMO3_WILD	GLY	376	110	true	100	false	83	0	15	false	0	40	false	1	10	true	-1	10	false	0	59	true	0	59	false	0	24	false	false	0	95	false	0	51	0	38	true	0	11	false	0	43	false	0	18	false	0	40	false
FMO3_WILD	ALA	377	108	true	94	false	82	0	4	false	0	40	false	0	54	true	0	54	false	0	61	true	0	61	false	0	73	false	false	0	94	false	0	50	0	39	true	0	43	false	0	43	false	0	21	false	-1	40	false
FMO3_WILD	ALA	378	92	true	107	true	90	0	55	false	0	60	false	1	40	true	-1	40	false	0	71	true	0	71	false	0	7	false	false	0	94	false	0	31	0	32	true	0	11	false	0	44	false	0	36	false	0	31	false
FMO3_WILD	ILE	379	82	true	129	true	86	0	45	false	0	60	false	1	10	true	-1	10	false	0	67	true	0	67	false	-1	0	false	true	0	96	false	0	49	0	15	false	0	25	true	0	43	false	0	27	false	0	70	false
FMO3_WILD	PRO	380	84	false	106	true	111	0	25	false	0	30	false	1	10	true	-1	10	false	0	24	true	0	24	false	-1	0	false	true	0	99	false	0	43	0	13	false	0	32	true	0	43	false	0	45	false	0	70	false
FMO3_WILD	THR	381	102	true	120	true	87	0	52	false	0	60	false	0	76	true	0	76	false	0	43	true	0	43	false	-1	0	false	true	0	99	false	0	31	0	25	false	0	28	true	0	42	false	0	37	false	0	73	false
FMO3_WILD	VAL	382	111	true	111	true	88	0	24	false	0	30	false	0	47	true	0	47	false	0	33	true	0	33	false	-1	0	false	true	0	99	false	0	44	0	25	false	0	50	true	0	42	false	0	91	false	-1	20	false
FMO3_WILD	ASP	383	105	true	94	true	111	0	14	false	0	30	false	0	23	false	0	23	true	0	29	true	0	29	false	0	16	false	false	1	0	false	0	61	0	28	true	0	57	true	0	41	false	0	78	false	-1	50	false
FMO3_WILD	LEU	384	103	true	101	true	98	0	64	false	0	60	false	0	83	false	0	83	true	0	40	false	0	40	true	0	36	false	false	1	0	true	0	61	0	27	false	0	51	true	0	40	false	1	10	true	-1	20	false
FMO3_WILD	GLN	385	96	false	103	false	108	0	17	true	0	40	false	0	46	false	0	46	true	0	29	true	0	29	false	0	19	false	false	1	0	true	0	1	0	27	true	0	60	true	0	41	false	1	50	true	-1	20	false
FMO3_WILD	SER	386	103	false	97	false	100	0	47	true	0	85	false	0	18	false	0	18	true	0	11	false	0	11	true	0	19	false	false	1	0	true	0	98	0	34	true	0	64	true	0	41	false	0	91	false	0	89	false
FMO3_WILD	ARG	387	120	false	94	false	80	0	18	true	0	40	false	-1	0	false	1	0	true	0	39	true	0	39	false	0	2	false	false	1	0	true	0	64	0	42	true	0	69	true	0	42	false	1	10	true	-2	0	false
FMO3_WILD	TRP	388	123	false	95	false	81	0	2	true	0	25	false	0	18	false	0	18	true	0	10	true	0	10	false	1	0	true	false	0	97	false	0	34	0	40	true	0	57	true	0	42	false	1	10	true	0	44	false
FMO3_WILD	ALA	389	121	true	105	false	70	0	89	false	0	30	false	0	10	false	0	10	true	0	34	true	0	34	false	0	99	true	false	0	94	false	0	21	0	47	true	0	48	true	0	41	false	0	62	false	0	58	false
FMO3_WILD	ALA	390	111	true	125	false	65	0	92	false	0	60	false	0	14	false	0	14	true	0	64	true	0	64	false	2	0	true	false	0	92	false	0	77	0	51	true	0	39	true	0	40	false	0	22	false	0	54	false
FMO3_WILD	GLN	391	107	true	123	false	74	0	44	false	0	60	false	0	10	false	0	10	true	0	64	true	0	64	false	2	0	true	false	0	92	false	0	45	0	58	true	0	32	true	0	39	false	0	42	false	0	46	false
FMO3_WILD	VAL	392	95	true	120	false	88	0	23	false	0	30	false	0	32	true	0	32	false	0	16	true	0	16	false	1	0	true	false	0	95	false	0	38	0	58	true	0	35	true	0	39	false	0	41	false	0	57	false
FMO3_WILD	ILE	393	90	true	112	false	100	0	74	false	0	30	false	0	70	true	0	70	false	0	14	true	0	14	false	0	94	true	false	0	98	false	0	26	0	35	true	0	19	false	0	40	false	0	59	false	-1	80	false
FMO3_WILD	LYS	394	89	true	100	false	118	0	39	false	0	15	false	0	42	true	0	42	false	0	21	true	0	21	false	0	94	true	false	1	0	true	0	29	0	39	true	0	27	true	0	40	false	0	18	false	-2	20	false
FMO3_WILD	GLY	395	78	false	115	false	116	0	1	true	0	65	false	0	64	true	0	64	false	0	30	true	0	30	false	0	93	true	false	1	0	true	0	24	0	35	true	0	26	true	0	41	false	0	36	false	0	92	false
FMO3_WILD	THR	396	95	false	122	false	92	0	21	true	0	25	false	0	86	true	0	86	false	0	34	true	0	34	false	0	94	true	false	1	0	true	0	17	0	39	true	0	26	true	0	40	false	0	42	false	0	49	false
FMO3_WILD	CYS	397	89	false	104	false	106	0	39	true	0	25	false	0	30	true	0	30	false	0	86	true	0	86	false	0	94	true	false	1	0	true	0	30	0	34	true	0	29	true	0	39	false	0	32	false	-1	60	false
FMO3_WILD	THR	398	83	false	101	false	112	0	77	true	0	20	false	0	11	true	0	11	false	0	47	true	0	47	false	0	93	true	false	1	0	false	0	14	0	17	false	0	38	true	0	40	false	0	44	false	-2	0	false
FMO3_WILD	LEU	399	97	false	93	false	103	0	13	true	0	56	false	0	56	true	0	56	false	0	66	true	0	66	false	-1	10	false	true	1	0	false	0	72	0	27	false	0	24	true	0	40	false	0	30	false	-2	30	false
FMO3_WILD	PRO	400	100	false	77	false	107	0	13	true	0	25	false	0	29	false	0	29	true	0	17	true	0	17	false	-2	10	false	true	1	0	true	0	12	0	24	false	0	12	false	0	43	false	0	97	false	-2	80	false
FMO3_WILD	SER	401	113	false	78	false	105	0	61	true	1	0	true	0	42	true	0	42	false	0	40	false	0	40	true	-2	10	false	true	1	0	true	0	14	0	24	false	0	75	false	0	45	false	1	10	true	-1	70	false
FMO3_WILD	MET	402	128	false	79	false	85	0	4	true	1	0	true	0	67	false	0	67	true	0	27	false	0	27	true	-2	0	false	true	1	0	true	0	71	0	29	true	0	11	false	0	46	false	1	30	true	-1	10	false
FMO3_WILD	GLU	403	128	true	79	false	85	0	47	false	0	45	false	0	38	false	0	38	true	0	34	false	0	34	true	-2	0	false	true	1	0	true	0	37	0	36	true	0	28	false	0	48	false	0	86	false	-1	30	false
FMO3_WILD	ASP	404	112	true	83	false	105	0	15	false	0	45	false	-1	20	false	1	20	true	0	37	false	0	37	true	-3	0	false	true	0	98	false	0	95	0	48	true	0	12	false	0	48	false	1	0	true	-3	40	false
FMO3_WILD	MET	405	112	true	83	false	105	0	86	false	0	75	false	0	51	false	0	51	true	0	76	false	0	76	true	-3	0	false	true	0	96	false	0	76	0	43	true	0	22	false	0	48	false	1	70	true	-2	30	false
FMO3_WILD	MET	406	103	true	97	false	102	0	57	false	0	60	false	0	81	false	0	81	true	0	69	false	0	69	true	-3	0	false	true	0	97	false	0	15	0	51	true	0	15	false	0	49	false	0	71	false	-2	40	false
FMO3_WILD	ASN	407	90	true	88	false	126	0	21	false	0	30	false	-1	40	false	1	40	true	0	29	false	0	29	true	-4	0	false	true	0	98	false	0	27	0	47	true	0	28	true	0	50	true	0	68	false	-3	70	false
FMO3_WILD	ASP	408	106	true	85	false	105	0	61	false	0	60	false	-1	50	false	1	50	true	0	29	false	0	29	true	-2	0	false	true	1	0	true	0	27	0	46	true	0	34	true	0	51	true	1	20	true	-3	50	false
FMO3_WILD	ILE	409	110	true	86	false	94	0	26	false	0	90	false	0	86	false	0	86	true	0	90	false	0	90	true	-1	0	false	true	1	0	true	0	27	0	49	true	0	41	true	0	53	true	2	40	true	-1	90	false
FMO3_WILD	ASN	410	118	true	72	false	97	0	38	false	0	90	false	-1	50	false	1	50	true	0	90	false	0	90	true	-2	0	false	true	1	0	true	0	33	0	52	true	0	28	true	0	54	true	1	50	true	-3	20	false
FMO3_WILD	GLU	411	135	true	69	false	77	0	58	false	0	90	false	-2	10	false	2	10	true	-1	30	false	1	30	true	-1	0	false	true	1	0	true	0	52	0	44	true	0	34	true	0	55	true	1	50	true	-4	30	false
FMO3_WILD	LYS	412	129	true	74	false	84	0	33	false	0	90	false	-2	10	false	2	10	true	-1	30	false	1	30	true	0	62	false	false	1	0	true	0	81	0	22	false	0	30	true	0	54	true	4	40	true	-4	20	false
FMO3_WILD	MET	413	129	true	74	false	84	0	28	false	0	90	false	-2	30	false	2	30	true	-2	0	false	2	0	true	2	0	true	false	1	0	true	0	87	0	29	true	0	36	true	0	54	true	5	40	true	-3	50	false
FMO3_WILD	GLU	414	121	true	72	false	92	0	39	false	0	90	false	-3	20	false	3	20	true	-2	40	false	2	40	true	3	0	true	false	1	0	true	0	72	0	29	true	0	30	true	0	53	true	6	20	true	-5	0	false
FMO3_WILD	LYS	415	115	true	78	false	99	0	59	false	0	90	false	-2	90	false	2	90	true	-2	40	false	2	40	true	3	0	true	false	1	10	true	0	74	0	26	false	0	18	false	0	52	true	6	20	true	-3	20	false
FMO3_WILD	LYS	416	111	true	91	false	98	0	7	false	0	90	false	-2	20	false	2	20	true	-1	50	false	1	50	true	4	0	true	false	1	10	true	0	62	0	24	false	0	11	false	0	51	true	6	50	true	-1	30	false
FMO3_WILD	ARG	417	108	true	103	false	88	0	33	false	0	90	false	-1	80	false	1	80	true	-1	30	false	1	30	true	3	0	true	false	1	0	true	0	69	0	30	true	0	20	false	0	50	false	3	30	true	-1	30	false
FMO3_WILD	LYS	418	99	true	101	false	103	0	71	false	0	90	false	-2	50	false	2	50	true	0	87	false	0	87	true	4	0	true	false	1	0	true	0	57	0	32	true	0	12	false	0	48	false	1	60	true	-2	40	false
FMO3_WILD	TRP	419	99	true	101	false	103	0	57	false	0	75	false	-2	20	false	2	20	true	0	87	false	0	87	true	5	0	true	false	1	0	false	0	70	0	25	false	0	18	false	0	45	false	1	60	true	-2	20	false
FMO3_WILD	PHE	420	91	true	94	false	115	0	38	false	0	90	false	-2	10	false	2	10	true	0	49	false	0	49	true	3	0	true	false	1	0	true	0	63	0	19	false	0	20	false	0	43	false	1	10	true	-2	50	false
FMO3_WILD	GLY	421	100	false	76	false	118	0	94	true	1	60	true	-1	80	false	1	80	true	0	49	false	0	49	true	2	0	true	false	1	0	true	0	37	0	28	true	0	15	false	0	42	false	0	96	false	-2	40	false
FMO3_WILD	LYS	422	103	false	87	false	103	0	47	true	1	50	true	0	76	false	0	76	true	0	21	true	0	21	false	0	99	true	false	1	10	true	0	31	0	34	true	0	44	false	0	42	false	1	30	true	-1	0	false
FMO3_WILD	SER	423	98	false	108	false	90	0	26	true	2	40	true	0	71	false	0	71	true	0	23	false	0	23	true	0	26	false	false	1	10	true	0	89	0	21	false	0	26	true	0	41	false	1	10	true	-1	10	false
FMO3_WILD	GLU	424	108	false	110	false	78	0	77	true	3	0	true	0	69	false	0	69	true	0	61	false	0	61	true	0	59	false	false	1	10	true	0	35	0	15	false	0	20	false	0	40	false	1	90	true	-2	80	false
FMO3_WILD	THR	425	91	false	130	false	84	0	85	false	2	70	true	-1	40	false	1	40	true	0	56	false	0	56	true	-1	0	false	true	1	10	true	0	85	0	13	false	0	20	false	0	38	false	1	30	true	-4	90	false
FMO3_WILD	ILE	426	98	false	114	false	96	0	22	false	2	0	true	-1	50	false	1	50	true	0	56	false	0	56	true	-1	0	false	true	1	10	true	0	66	0	13	false	0	11	false	0	36	false	1	70	true	-4	10	false
FMO3_WILD	GLN	427	92	false	107	false	113	0	18	true	1	60	true	0	56	false	0	56	true	0	19	false	0	19	true	-2	0	false	true	1	0	true	0	1	0	96	false	0	19	false	0	35	false	1	50	true	-2	50	false
FMO3_WILD	THR	428	89	false	121	false	100	0	6	true	0	25	false	0	24	false	0	24	true	0	50	true	0	50	false	-2	0	false	true	1	0	true	0	15	0	63	false	0	21	false	0	33	false	0	74	false	-1	40	false
FMO3_WILD	ASP	429	93	false	129	false	89	0	66	true	0	5	false	0	24	true	0	24	false	0	66	true	0	66	false	-1	0	false	true	1	0	true	0	22	0	8	false	0	23	false	0	31	false	0	78	false	0	32	false
FMO3_WILD	TYR	430	85	false	145	false	81	0	98	true	0	20	false	0	53	true	0	53	false	0	73	true	0	73	false	-1	0	false	true	0	97	false	0	21	0	11	false	0	31	true	0	29	false	0	71	false	0	72	false
FMO3_WILD	ILE	431	100	true	138	false	67	0	13	false	0	60	false	0	36	false	0	36	true	0	94	true	0	94	false	-2	0	false	true	0	93	false	0	15	0	14	false	0	29	true	0	28	false	0	48	false	-1	30	false
FMO3_WILD	VAL	432	102	true	115	false	92	0	46	false	0	60	false	0	36	false	0	36	true	0	46	true	0	46	false	-3	0	false	true	0	91	false	0	12	0	16	false	0	18	false	0	26	false	0	48	false	-1	50	false
FMO3_WILD	TYR	433	113	true	87	false	98	0	77	false	0	60	false	0	14	true	0	14	false	0	46	true	0	46	false	-3	0	false	true	0	91	false	0	18	0	22	false	0	11	false	0	25	false	0	53	false	0	12	false
FMO3_WILD	MET	434	128	true	83	false	84	0	4	false	0	30	false	0	44	true	0	44	false	0	39	true	0	39	false	-2	0	false	true	0	94	false	0	17	0	23	false	0	10	false	0	25	false	0	63	false	0	51	false
FMO3_WILD	ASP	435	113	true	82	false	105	0	34	false	0	15	false	0	50	true	0	50	false	0	86	true	0	86	false	-2	0	false	true	0	98	false	0	36	0	19	false	0	6	false	0	24	false	1	10	true	0	42	false
FMO3_WILD	GLU	436	104	true	89	false	104	0	19	false	0	45	false	0	31	true	0	31	false	0	17	false	0	17	true	-2	0	false	true	1	0	true	0	46	0	28	true	0	64	false	0	24	false	0	97	false	0	29	false
FMO3_WILD	LEU	437	96	true	107	true	101	0	69	false	0	45	false	0	34	true	0	34	false	0	14	false	0	14	true	-2	0	false	true	1	0	true	0	38	0	30	true	0	10	false	0	24	false	0	85	false	0	19	false
FMO3_WILD	SER	438	88	true	117	true	98	0	61	false	0	45	false	0	44	true	0	44	false	0	71	false	0	71	true	-2	0	false	true	1	0	true	0	34	0	35	true	0	93	false	0	25	false	0	36	false	0	66	false
FMO3_WILD	SER	439	86	false	115	true	101	0	97	false	0	30	false	0	43	true	0	43	false	0	36	true	0	36	false	-2	0	false	true	0	98	false	0	18	0	22	false	0	23	false	0	25	false	0	20	false	-1	40	false
FMO3_WILD	PHE	440	103	false	111	true	82	0	22	false	0	60	false	0	39	true	0	39	false	0	86	true	0	86	false	0	64	false	false	0	96	false	0	13	0	18	false	0	24	true	0	25	false	0	25	false	0	88	false
FMO3_WILD	ILE	441	105	false	99	true	92	0	12	false	0	30	false	0	60	true	0	60	false	0	17	true	0	17	false	1	0	true	false	0	96	false	0	14	0	18	false	0	32	true	0	25	false	0	37	false	0	24	false
FMO3_WILD	GLY	442	94	false	75	true	118	0	38	false	0	22	false	0	21	false	0	21	true	0	21	true	0	21	false	0	99	true	false	0	97	false	0	33	0	21	false	0	40	true	0	26	false	0	43	false	-2	0	false
FMO3_WILD	ALA	443	98	false	70	false	118	0	21	false	0	34	false	0	38	true	0	38	false	0	23	true	0	23	false	0	99	true	false	1	0	false	0	25	0	14	false	0	37	true	0	26	false	0	80	false	0	43	false
FMO3_WILD	LYS	444	88	false	89	false	114	0	18	true	0	81	false	0	29	true	0	29	false	0	13	true	0	13	false	0	99	true	false	1	0	true	0	34	0	54	false	0	43	true	0	27	false	0	80	false	0	56	false
FMO3_WILD	PRO	445	71	false	86	false	126	0	75	true	1	70	true	0	12	false	0	12	true	0	13	false	0	13	true	1	0	true	false	1	0	true	0	45	0	11	false	0	36	true	0	28	false	1	20	true	0	14	false
FMO3_WILD	ASN	446	83	false	102	false	112	0	31	true	1	20	true	0	20	false	0	20	true	0	36	true	0	36	false	1	0	true	false	1	0	true	0	45	0	76	false	0	48	true	0	28	false	1	30	true	0	28	false
FMO3_WILD	ILE	447	96	false	115	false	88	0	58	true	0	28	false	0	16	true	0	16	false	0	54	true	0	54	false	1	0	true	false	0	99	false	0	42	0	94	false	0	35	true	0	27	false	0	54	false	1	90	true
FMO3_WILD	PRO	448	99	false	106	true	91	0	31	false	0	24	false	0	38	true	0	38	false	1	30	true	-1	30	false	0	99	true	false	0	96	false	0	38	0	10	false	0	39	true	0	27	false	0	30	false	3	20	true
FMO3_WILD	TRP	449	118	false	120	true	68	0	88	false	0	36	false	0	73	true	0	73	false	1	60	true	-1	60	false	0	97	false	false	0	94	false	0	24	0	35	false	0	35	true	0	26	false	0	15	false	3	20	true
FMO3_WILD	LEU	450	112	false	122	true	68	0	71	false	0	48	false	0	52	true	0	52	false	1	70	true	-1	70	false	-1	0	false	true	0	94	false	0	39	0	16	false	0	23	false	0	26	false	0	32	false	2	40	true
FMO3_WILD	PHE	451	106	false	109	true	90	0	78	false	0	60	false	0	73	true	0	73	false	0	99	true	0	99	false	-1	0	false	true	0	95	false	0	24	0	24	false	0	28	true	0	26	false	0	34	false	2	90	true
FMO3_WILD	LEU	452	92	false	94	true	113	0	8	false	0	60	false	0	20	false	0	20	true	0	99	true	0	99	false	0	57	false	false	0	98	false	0	41	0	20	false	0	31	true	0	27	false	0	50	false	1	40	true
FMO3_WILD	THR	453	90	false	83	true	123	0	31	false	0	20	false	0	40	true	0	40	false	0	71	true	0	71	false	0	39	false	false	1	0	true	0	34	0	12	false	0	23	false	0	27	false	1	20	true	2	60	true
FMO3_WILD	ASP	454	103	false	79	false	114	0	22	true	0	60	false	0	70	true	0	70	false	0	71	true	0	71	false	0	23	false	false	1	0	true	0	39	0	10	false	0	28	true	0	28	false	1	20	true	1	30	true
FMO3_WILD	PRO	455	111	false	82	false	94	0	24	true	1	20	true	0	49	true	0	49	false	0	21	false	0	21	true	0	72	false	false	1	0	true	0	24	0	24	false	0	33	true	0	28	false	1	40	true	0	74	false
FMO3_WILD	LYS	456	130	false	92	false	71	0	26	true	0	85	false	0	21	false	0	21	true	0	29	false	0	29	true	-1	0	false	true	1	0	true	0	24	0	27	false	0	44	true	0	27	false	0	98	false	-1	10	false
FMO3_WILD	LEU	457	136	false	87	false	64	0	42	true	1	10	true	0	17	false	0	17	true	0	77	false	0	77	true	-1	0	false	true	0	97	false	0	16	0	19	false	0	38	true	0	26	false	1	0	true	-1	80	false
FMO3_WILD	ALA	458	128	true	98	false	62	0	2	false	0	30	false	0	23	false	0	23	true	0	13	false	0	13	true	-1	0	false	true	0	94	false	0	17	0	15	false	0	50	true	0	26	false	0	49	false	0	97	false
FMO3_WILD	MET	459	111	true	111	true	74	0	14	false	0	30	false	0	47	true	0	47	false	0	20	true	0	20	false	0	53	false	false	0	91	false	0	22	0	13	false	0	48	true	0	25	false	0	38	false	1	20	true
FMO3_WILD	GLU	460	106	true	117	true	74	0	2	false	0	60	false	0	60	true	0	60	false	0	99	true	0	99	false	0	1	false	false	0	90	false	0	31	0	22	false	0	42	true	0	24	false	0	40	false	0	77	false
FMO3_WILD	VAL	461	86	true	126	true	95	0	4	false	0	60	false	0	86	true	0	86	false	0	73	true	0	73	false	-1	0	false	true	0	91	false	0	32	0	21	false	0	41	true	0	23	false	0	39	false	1	20	true
FMO3_WILD	TYR	462	75	true	100	true	120	0	43	false	0	60	false	0	71	true	0	71	false	0	66	true	0	66	false	-1	10	false	true	0	92	false	0	44	0	93	false	0	29	true	0	22	false	0	61	false	0	11	false
FMO3_WILD	PHE	463	81	false	94	true	121	0	22	false	0	20	false	0	42	true	0	42	false	0	61	true	0	61	false	-1	10	false	true	0	95	false	0	36	0	12	false	0	20	false	0	21	false	0	19	false	0	50	false
FMO3_WILD	GLY	464	71	false	87	true	142	0	38	false	0	40	false	0	33	true	0	33	false	1	0	true	-1	0	false	-1	10	false	true	0	98	false	0	32	0	94	false	0	25	true	0	21	false	0	34	false	-1	20	false
FMO3_WILD	PRO	465	69	false	81	false	141	0	46	false	0	15	false	0	28	true	0	28	false	0	79	true	0	79	false	0	66	false	false	1	0	true	0	19	0	14	false	0	20	false	0	22	false	0	34	false	0	12	false
FMO3_WILD	CYS	466	73	false	98	false	132	0	88	false	0	15	false	0	58	false	0	58	true	0	79	true	0	79	false	0	71	false	false	1	0	true	0	36	0	16	false	0	21	false	0	23	false	0	61	false	-1	20	false
FMO3_WILD	SER	467	78	false	96	false	126	0	4	true	0	30	false	0	12	false	0	12	true	0	40	true	0	40	false	0	7	false	false	1	0	true	0	36	0	26	false	0	40	true	0	24	false	1	10	true	0	39	false
FMO3_WILD	PRO	468	87	false	104	false	106	0	16	true	0	35	false	0	93	false	0	93	true	0	76	true	0	76	false	0	93	true	false	1	0	true	0	11	0	26	false	0	50	true	0	25	false	0	60	false	-1	90	false
FMO3_WILD	TYR	469	99	false	112	false	91	0	44	true	0	65	false	0	47	false	0	47	true	0	33	true	0	33	false	0	94	true	false	0	97	false	0	10	0	26	false	0	40	true	0	26	false	2	20	true	0	22	false
FMO3_WILD	GLN	470	113	false	108	false	78	0	21	true	0	5	false	0	18	true	0	18	false	0	44	true	0	44	false	0	94	true	false	0	95	false	0	10	0	24	false	0	44	true	0	27	false	1	30	true	0	42	false
FMO3_WILD	PHE	471	109	false	124	true	66	0	12	false	0	60	false	0	14	false	0	14	true	0	70	true	0	70	false	0	99	true	false	0	93	false	0	10	0	24	false	0	43	true	0	27	false	0	65	false	0	56	false
FMO3_WILD	ARG	472	97	false	115	true	90	0	74	false	0	60	false	0	23	false	0	23	true	0	70	true	0	70	false	1	0	true	false	0	93	false	0	12	0	26	false	0	47	true	0	27	false	0	41	false	0	43	false
FMO3_WILD	LEU	473	86	false	107	true	104	0	38	false	0	30	false	0	10	false	0	10	true	0	37	true	0	37	false	0	99	true	false	0	95	false	0	6	0	23	false	0	52	true	0	27	false	0	36	false	0	33	false
FMO3_WILD	VAL	474	69	false	100	true	128	0	27	false	0	60	false	0	34	false	0	34	true	0	40	true	0	40	false	0	99	true	false	0	98	false	0	12	0	17	false	0	56	true	0	28	false	0	42	false	0	84	false
FMO3_WILD	GLY	475	73	false	84	false	140	0	57	true	0	45	false	0	56	false	0	56	true	0	14	true	0	14	false	0	99	true	false	1	0	true	0	11	0	18	false	0	54	true	0	30	false	0	37	false	0	93	false
FMO3_WILD	PRO	476	83	false	93	false	125	0	54	true	0	15	false	0	54	false	0	54	true	0	93	true	0	93	false	0	99	true	false	1	0	true	0	23	0	29	true	0	49	true	0	33	false	0	47	false	0	32	false
FMO3_WILD	GLY	477	83	false	93	false	125	0	44	true	0	35	false	0	89	false	0	89	true	0	67	true	0	67	false	0	25	false	false	1	0	true	0	18	0	27	false	0	39	true	0	35	false	0	98	false	0	49	false
FMO3_WILD	GLN	478	83	false	93	false	125	0	5	true	0	15	false	0	31	false	0	31	true	0	46	true	0	46	false	0	24	false	false	1	0	true	0	18	0	25	false	0	22	false	0	37	false	0	98	false	-1	70	false
FMO3_WILD	TRP	479	90	false	88	false	117	0	26	true	0	15	false	-1	30	false	1	30	true	0	53	true	0	53	false	1	0	true	false	1	0	true	0	73	0	27	false	0	81	false	0	38	false	0	64	false	-2	60	false
FMO3_WILD	PRO	480	89	false	80	false	117	0	26	true	0	60	false	-1	60	false	1	60	true	0	10	true	0	10	false	1	0	true	false	1	0	true	0	36	0	23	false	0	15	false	0	39	false	1	30	true	-2	80	false
FMO3_WILD	GLY	481	95	false	81	false	118	0	7	true	0	60	false	-1	20	false	1	20	true	0	71	true	0	71	false	1	0	true	false	1	0	true	0	47	0	24	false	0	20	false	0	41	false	1	20	true	-2	80	false
FMO3_WILD	ALA	482	114	false	79	false	95	0	7	true	0	60	false	0	70	false	0	70	true	0	17	true	0	17	false	0	99	true	false	1	0	true	0	14	0	15	false	0	12	false	0	42	false	1	10	true	-1	20	false
FMO3_WILD	ARG	483	104	false	99	false	91	0	11	false	0	85	false	0	11	true	0	11	false	0	57	false	0	57	true	1	0	true	false	1	0	true	0	88	0	18	false	0	88	false	0	43	false	0	51	false	0	44	false
FMO3_WILD	ASN	484	111	false	104	true	82	0	11	false	0	30	false	0	13	true	0	13	false	0	20	true	0	20	false	1	0	true	false	0	99	false	0	88	0	17	false	0	16	false	0	42	false	0	43	false	-1	20	false
FMO3_WILD	ALA	485	111	false	121	true	67	0	58	false	0	30	false	0	78	false	0	78	true	0	26	true	0	26	false	1	0	true	false	0	97	false	0	88	0	14	false	0	24	true	0	42	false	0	61	false	-1	70	false
FMO3_WILD	ILE	486	104	false	126	true	75	0	68	false	0	30	false	0	13	false	0	13	true	0	16	true	0	16	false	1	0	true	false	0	96	false	0	45	0	23	false	0	29	true	0	42	false	0	54	false	0	67	false
FMO3_WILD	LEU	487	105	false	118	true	87	0	41	false	0	60	false	0	72	false	0	72	true	1	10	true	-1	10	false	0	86	false	false	0	97	false	0	28	0	30	true	0	27	true	0	42	false	0	35	false	0	81	false
FMO3_WILD	THR	488	99	false	105	true	109	0	44	false	0	26	false	0	72	false	0	72	true	0	67	true	0	67	false	0	15	false	false	0	99	false	0	35	0	25	false	0	21	false	0	44	false	0	58	false	0	81	false
FMO3_WILD	GLN	489	105	false	96	true	108	0	15	false	0	68	false	0	42	false	0	42	true	0	17	true	0	17	false	0	16	false	false	1	0	true	0	21	0	53	true	0	82	false	0	45	false	1	60	true	0	76	false
FMO3_WILD	TRP	490	95	false	94	true	120	0	89	false	1	60	true	0	20	false	0	20	true	0	13	false	0	13	true	0	16	false	false	1	0	true	0	86	0	60	true	0	20	false	0	47	false	2	60	true	0	50	false
FMO3_WILD	ASP	491	102	false	92	false	110	0	14	true	2	80	true	-1	10	false	1	10	true	0	13	false	0	13	true	1	0	true	false	1	0	true	0	13	0	64	true	0	22	false	0	49	false	1	50	true	-1	0	false
FMO3_WILD	ARG	492	105	false	94	false	99	0	33	true	3	40	true	-1	70	false	1	70	true	0	61	false	0	61	true	1	0	true	false	1	0	true	0	20	0	60	true	0	14	false	0	50	true	1	70	true	-2	30	false
FMO3_WILD	SER	493	94	false	86	false	113	0	15	true	3	10	true	-1	40	false	1	40	true	0	59	false	0	59	true	0	99	true	false	1	0	true	0	38	0	53	true	0	16	false	0	50	true	2	60	true	-1	20	false
FMO3_WILD	LEU	494	109	false	88	false	93	0	13	true	2	50	true	-1	40	false	1	40	true	0	89	false	0	89	true	1	0	true	false	1	0	true	0	38	0	53	true	0	17	false	0	49	false	1	50	true	-1	20	false
FMO3_WILD	LYS	495	105	false	84	false	102	0	23	false	1	70	true	-1	40	false	1	40	true	0	49	false	0	49	true	1	0	true	false	1	0	true	0	53	0	49	true	0	26	true	0	47	false	1	30	true	-2	90	false
FMO3_WILD	PRO	496	94	false	99	false	101	0	24	false	0	74	false	-1	50	false	1	50	true	0	24	true	0	24	false	3	0	true	false	1	0	true	0	50	0	52	true	0	33	true	0	45	false	1	40	true	-2	30	false
FMO3_WILD	MET	497	105	false	107	true	87	0	37	false	1	0	true	0	57	false	0	57	true	0	39	false	0	39	true	2	0	true	false	1	0	true	0	32	0	53	true	0	25	true	0	44	false	3	40	true	-1	40	false
FMO3_WILD	GLN	498	96	false	122	true	84	0	42	false	0	60	false	0	11	false	0	11	true	0	43	false	0	43	true	2	0	true	false	1	0	true	0	49	0	27	true	0	29	true	0	43	false	1	30	true	0	27	false
FMO3_WILD	THR	499	93	false	138	true	72	0	14	false	0	15	false	0	48	false	0	48	true	0	21	true	0	21	false	2	0	true	false	1	0	true	0	26	0	33	true	0	51	true	0	42	false	0	61	false	-1	90	false
FMO3_WILD	ARG	500	89	false	127	true	87	0	14	false	0	15	false	0	54	false	0	54	true	0	21	true	0	21	false	2	0	true	false	1	0	true	0	26	0	36	true	0	60	true	0	40	false	0	61	false	-1	80	false
FMO3_WILD	VAL	501	89	false	127	true	87	0	48	false	0	30	false	0	56	true	0	56	false	0	40	false	0	40	true	2	0	true	false	0	99	false	0	20	0	42	true	0	70	true	0	39	false	0	69	false	0	50	false
FMO3_WILD	VAL	502	97	false	115	true	90	0	37	false	0	54	false	0	54	false	0	54	true	0	11	false	0	11	true	2	0	true	false	0	99	false	0	35	0	56	true	0	63	true	0	38	false	0	40	false	-1	60	false
FMO3_WILD	GLY	503	101	false	99	false	102	0	38	false	0	98	false	0	59	false	0	59	true	0	20	false	0	20	true	3	0	true	false	0	99	false	0	40	0	58	true	0	58	true	0	37	false	0	35	false	-1	60	false
FMO3_WILD	ARG	504	115	false	96	false	88	0	62	false	1	40	true	0	69	false	0	69	true	0	20	false	0	20	true	3	0	true	false	1	0	true	0	29	0	68	true	0	53	true	0	36	false	0	94	false	-1	30	false
FMO3_WILD	LEU	505	104	false	88	false	102	0	29	false	2	20	true	0	89	true	0	89	false	0	41	false	0	41	true	1	90	true	false	1	0	true	0	18	0	66	true	0	52	true	0	36	false	2	0	true	0	94	false
FMO3_WILD	GLN	506	95	false	85	false	117	0	37	false	2	40	true	0	67	false	0	67	true	0	49	false	0	49	true	1	90	true	false	1	0	true	0	16	0	33	true	0	31	true	0	35	false	1	10	true	0	33	false
FMO3_WILD	LYS	507	95	false	91	false	108	0	13	true	2	0	true	0	22	false	0	22	true	0	13	false	0	13	true	1	90	true	false	1	0	true	0	17	0	37	true	0	22	false	0	33	false	0	47	false	0	28	false
FMO3_WILD	PRO	508	93	false	103	false	97	0	23	true	0	67	false	0	13	true	0	13	false	0	66	true	0	66	false	1	90	true	false	1	0	true	0	31	0	25	false	0	33	true	0	31	false	0	49	false	1	90	true
FMO3_WILD	CYS	509	107	false	119	false	74	0	26	true	0	28	false	0	28	true	0	28	false	0	76	true	0	76	false	1	0	true	false	0	97	false	0	61	0	22	false	0	34	true	0	28	false	0	25	false	2	20	true
FMO3_WILD	PHE	510	111	false	113	false	68	0	85	true	0	4	false	0	24	false	0	24	true	0	86	true	0	86	false	1	0	true	false	0	94	false	0	39	0	28	true	0	13	false	0	26	false	0	17	false	2	30	true
FMO3_WILD	PHE	511	109	false	113	true	77	0	38	false	0	60	false	0	57	true	0	57	false	1	80	true	-1	80	false	1	0	true	false	0	91	false	0	15	0	27	false	0	16	false	0	24	false	0	11	false	3	90	true
FMO3_WILD	PHE	512	114	false	111	true	77	0	12	false	0	60	false	0	57	true	0	57	false	2	0	true	-2	0	false	1	0	true	false	0	90	false	0	33	0	16	false	0	30	true	0	23	false	0	18	false	3	90	true
FMO3_WILD	HIS	513	116	false	99	true	87	0	62	false	0	60	false	1	20	true	-1	20	false	1	50	true	-1	50	false	1	0	true	false	0	90	false	0	57	0	40	true	0	10	false	0	23	false	0	41	false	5	20	true
FMO3_WILD	TRP	514	121	false	107	true	78	0	97	false	0	60	false	1	20	true	-1	20	false	1	40	true	-1	40	false	1	10	true	false	0	91	false	0	62	0	38	true	0	15	false	0	22	false	0	39	false	6	40	true
FMO3_WILD	LEU	515	123	false	107	true	69	0	16	false	0	60	false	1	10	true	-1	10	false	1	40	true	-1	40	false	1	10	true	false	0	94	false	0	72	0	30	true	0	36	false	0	22	false	0	39	false	5	10	true
FMO3_WILD	LYS	516	125	false	98	true	71	0	52	false	0	60	false	1	30	true	-1	30	false	1	10	true	-1	10	false	1	10	true	false	0	95	false	0	62	0	28	true	0	92	false	0	22	false	0	29	false	5	0	true
FMO3_WILD	LEU	517	119	false	119	true	58	0	49	false	0	60	false	0	79	true	0	79	false	1	30	true	-1	30	false	1	10	true	false	0	95	false	0	64	0	29	true	0	99	false	0	21	false	0	19	false	3	70	true
FMO3_WILD	PHE	518	101	false	105	true	81	0	4	false	0	60	false	1	60	true	-1	60	false	0	77	true	0	77	false	1	0	true	false	0	94	false	0	63	0	26	false	0	81	false	0	21	false	0	36	false	4	90	true
FMO3_WILD	ALA	519	98	false	113	true	78	0	39	false	0	60	false	2	20	true	-2	20	false	0	77	true	0	77	false	1	0	true	false	0	92	false	0	77	0	18	false	0	19	false	0	21	false	0	13	false	4	80	true
FMO3_WILD	ILE	520	95	false	123	true	76	0	12	false	0	60	false	2	20	true	-2	20	false	1	50	true	-1	50	false	0	99	true	false	0	91	false	0	82	0	24	false	0	16	false	0	22	false	0	13	false	4	80	true
FMO3_WILD	PRO	521	103	false	113	true	79	0	87	false	0	60	false	3	10	true	-3	10	false	1	50	true	-1	50	false	0	25	false	false	0	91	false	0	78	0	21	false	0	12	false	0	22	false	0	12	false	6	30	true
FMO3_WILD	ILE	522	114	false	137	true	53	0	22	false	0	60	false	2	90	true	-2	90	false	1	40	true	-1	40	false	0	73	false	false	0	91	false	1	0	0	4	false	0	12	false	0	23	false	0	83	false	5	0	true
FMO3_WILD	LEU	523	124	false	117	true	57	0	11	false	0	60	false	3	0	true	-3	0	false	1	40	true	-1	40	false	0	2	false	false	0	91	false	1	0	0	34	false	0	20	false	0	23	false	0	12	false	4	40	true
FMO3_WILD	LEU	524	116	false	129	true	55	0	38	false	0	60	false	3	10	true	-3	10	false	1	30	true	-1	30	false	0	21	false	false	0	90	false	1	0	0	11	false	0	12	false	0	23	false	0	57	false	5	70	true
FMO3_WILD	ILE	525	111	false	130	true	55	0	59	false	0	60	false	3	10	true	-3	10	false	1	70	true	-1	70	false	0	87	false	false	0	90	false	1	10	0	6	false	0	14	false	0	22	false	0	71	false	5	80	true
FMO3_WILD	ALA	526	119	false	120	true	58	0	13	false	0	60	false	3	70	true	-3	70	false	1	70	true	-1	70	false	0	21	false	false	0	90	false	1	0	0	14	false	0	88	false	0	23	false	0	71	false	6	50	true
FMO3_WILD	VAL	527	108	false	142	true	54	0	49	false	0	60	false	3	60	true	-3	60	false	1	60	true	-1	60	false	0	25	false	false	0	91	false	1	0	0	29	false	0	97	false	0	23	false	0	64	false	6	60	true
FMO3_WILD	PHE	528	117	false	130	true	57	0	29	false	0	60	false	3	10	true	-3	10	false	1	60	true	-1	60	false	0	25	false	false	0	91	false	0	89	0	13	false	0	13	false	0	22	false	0	75	false	5	0	true
FMO3_WILD	LEU	529	108	false	132	true	66	0	83	false	0	60	false	2	70	true	-2	70	false	1	40	true	-1	40	false	0	21	false	false	0	93	false	0	79	0	13	false	0	75	false	0	21	false	0	11	false	4	0	true
FMO3_WILD	VAL	530	97	false	164	true	50	0	0	false	0	60	false	2	20	true	-2	20	false	1	40	true	-1	40	false	0	2	false	false	1	0	false	0	69	0	38	false	0	14	false	0	21	false	0	18	false	3	10	true
FMO3_WILD	LEU	531	130	false	117	true	59	0	0	false	0	60	false	2	0	true	-2	0	false	1	10	true	-1	10	false	0	24	false	false	1	0	false	0	56	0	11	false	0	49	false	0	22	false	0	27	false	3	30	true
FMO3_WILD	THR	532	78	false	133	true	96	0	0	false	0	60	false	1	50	true	-1	50	false	0	79	true	0	79	false	0	73	false	false	1	0	false	0	50	0	13	false	0	86	false	0	24	false	0	42	false	2	90	true
FMO3_WILD_P153L_E158K	MET	1	109	false	83	false	104	0	4	false	0	95	false	0	23	false	0	23	true	0	67	false	0	67	true	2	0	true	false	1	0	false	0	15	0	34	true	0	57	false	0	44	false	1	50	true	-1	0	false
FMO3_WILD_P153L_E158K	GLY	2	100	false	99	false	102	0	45	false	0	50	false	0	33	false	0	33	true	0	46	false	0	46	true	2	0	true	false	1	0	false	0	11	0	21	false	0	18	false	0	48	false	0	85	false	-1	30	false
FMO3_WILD_P153L_E158K	LYS	3	119	false	97	false	79	0	1	false	0	50	false	0	47	true	0	47	false	0	39	false	0	39	true	2	0	true	false	1	0	false	0	24	0	25	false	0	7	false	0	43	false	0	67	false	0	37	false
FMO3_WILD_P153L_E158K	LYS	4	114	false	118	true	66	0	52	false	0	30	false	0	97	true	0	97	false	0	13	false	0	13	true	2	0	true	false	1	0	false	0	28	0	29	true	0	10	false	0	39	false	0	48	false	0	52	false
FMO3_WILD_P153L_E158K	VAL	5	108	false	139	true	52	0	34	false	0	30	false	0	92	true	0	92	false	0	57	false	0	57	true	2	0	true	false	0	97	false	0	34	0	25	false	0	74	false	0	36	false	0	34	false	0	11	false
FMO3_WILD_P153L_E158K	ALA	6	100	false	120	true	79	0	4	false	0	30	false	0	91	true	0	91	false	0	57	false	0	57	true	2	0	true	false	0	93	false	0	38	0	22	false	0	86	false	0	36	false	0	17	false	0	81	false
FMO3_WILD_P153L_E158K	ILE	7	100	false	120	true	79	0	16	false	0	60	false	0	91	true	0	91	false	0	44	true	0	44	false	2	0	true	false	0	92	false	0	43	0	27	false	0	57	false	0	35	false	0	84	false	0	81	false
FMO3_WILD_P153L_E158K	ILE	8	91	false	102	true	106	0	19	false	0	60	false	1	80	true	-1	80	false	0	87	true	0	87	false	0	99	true	false	0	92	false	0	37	0	25	false	0	10	false	0	35	false	0	11	false	0	23	false
FMO3_WILD_P153L_E158K	GLY	9	90	false	104	true	107	0	78	false	0	60	false	2	20	true	-2	20	false	0	87	true	0	87	false	0	24	false	false	0	93	false	0	55	0	75	false	0	25	true	0	36	false	0	83	false	0	14	false
FMO3_WILD_P153L_E158K	ALA	10	92	false	106	true	103	0	15	false	0	60	false	1	60	true	-1	60	false	0	76	true	0	76	false	0	2	false	false	0	96	false	0	78	0	23	false	0	65	false	0	37	false	0	16	false	0	90	false
FMO3_WILD_P153L_E158K	GLY	11	73	false	108	false	126	0	93	true	0	20	false	1	90	true	-1	90	false	0	50	true	0	50	false	0	21	false	false	0	98	false	0	74	0	20	false	0	13	false	0	38	false	0	22	false	0	36	false
FMO3_WILD_P153L_E158K	VAL	12	90	false	115	false	102	0	11	true	0	20	false	1	60	true	-1	60	false	0	50	true	0	50	false	0	21	false	false	0	99	false	0	67	0	27	true	0	12	false	0	39	false	0	19	false	0	77	false
FMO3_WILD_P153L_E158K	SER	13	101	false	94	false	106	0	21	true	0	5	false	0	98	true	0	98	false	0	57	true	0	57	false	0	25	false	false	1	0	true	0	67	0	32	true	0	26	true	0	39	false	0	19	false	-2	40	false
FMO3_WILD_P153L_E158K	GLY	14	101	false	94	false	106	0	95	true	0	20	false	1	50	true	-1	50	false	0	46	true	0	46	false	0	2	false	false	0	99	false	0	31	0	18	false	0	42	true	0	39	false	0	25	false	0	86	false
FMO3_WILD_P153L_E158K	LEU	15	110	false	111	true	78	0	32	false	0	60	false	0	82	true	0	82	false	0	71	true	0	71	false	1	0	true	false	0	98	false	0	25	0	24	false	0	41	true	0	40	false	0	24	false	-1	10	false
FMO3_WILD_P153L_E158K	ALA	16	102	false	106	true	87	0	92	false	0	30	false	0	78	true	0	78	false	0	71	true	0	71	false	1	0	true	false	0	97	false	0	22	0	23	false	0	38	true	0	42	false	0	35	false	-1	20	false
FMO3_WILD_P153L_E158K	SER	17	85	false	109	true	107	0	43	false	0	30	false	0	59	true	0	59	false	0	71	true	0	71	false	0	93	true	false	0	98	false	0	28	0	27	false	0	47	true	0	41	false	0	47	false	-1	70	false
FMO3_WILD_P153L_E158K	ILE	18	91	false	113	true	101	0	73	false	0	30	false	1	10	true	-1	10	false	0	21	true	0	21	false	0	94	true	false	0	98	false	0	11	0	39	true	0	48	true	0	41	false	0	31	false	0	48	false
FMO3_WILD_P153L_E158K	ARG	19	99	false	103	false	104	0	8	true	0	10	false	0	76	true	0	76	false	0	21	true	0	21	false	0	63	false	false	0	99	false	0	59	0	40	true	0	42	true	0	42	false	0	25	false	0	23	false
FMO3_WILD_P153L_E158K	SER	20	110	false	92	false	98	0	15	true	0	70	false	0	56	false	0	56	true	0	29	false	0	29	true	-1	10	false	true	0	99	false	0	59	0	40	true	0	37	true	0	42	false	0	32	false	-2	10	false
FMO3_WILD_P153L_E158K	CYS	21	128	false	81	false	81	0	18	true	1	0	true	0	30	false	0	30	true	0	67	false	0	67	true	-1	10	false	true	0	99	false	0	59	0	37	true	0	48	true	0	43	false	0	80	false	-2	50	false
FMO3_WILD_P153L_E158K	LEU	22	120	false	76	false	90	0	43	true	1	0	true	0	21	true	0	21	false	0	93	false	0	93	true	-1	10	false	true	1	0	false	0	65	0	49	true	0	46	true	0	44	false	0	40	false	0	78	false
FMO3_WILD_P153L_E158K	GLU	23	120	true	76	false	90	0	45	false	0	85	false	0	68	false	0	68	true	0	24	false	0	24	true	-2	10	false	true	1	0	true	0	37	0	49	true	0	45	true	0	46	false	0	25	false	-2	50	false
FMO3_WILD_P153L_E158K	GLU	24	120	true	76	false	90	0	11	false	1	10	true	0	36	false	0	36	true	0	63	false	0	63	true	-3	10	false	true	1	0	true	0	17	0	36	true	0	35	true	0	47	false	0	80	false	-2	30	false
FMO3_WILD_P153L_E158K	GLY	25	98	true	79	false	110	0	13	false	1	30	true	0	34	false	0	34	true	0	77	false	0	77	true	-3	10	false	true	1	0	true	0	85	0	34	true	0	20	false	0	47	false	1	50	true	-2	20	false
FMO3_WILD_P153L_E158K	LEU	26	101	true	90	false	95	0	98	false	0	90	false	0	34	false	0	34	true	0	97	false	0	97	true	-3	10	false	true	1	0	true	0	21	0	22	false	0	17	false	0	48	false	1	30	true	-2	20	false
FMO3_WILD_P153L_E158K	GLU	27	93	false	88	false	110	0	14	true	0	85	false	0	46	false	0	46	true	0	40	false	0	40	true	-3	10	false	true	1	0	true	0	12	0	20	false	0	21	false	0	49	false	0	39	false	-2	20	false
FMO3_WILD_P153L_E158K	PRO	28	84	false	106	false	106	0	84	true	0	25	false	0	46	false	0	46	true	0	39	true	0	39	false	-3	10	false	true	1	0	true	0	12	0	37	false	0	97	false	0	48	false	0	34	false	-2	20	false
FMO3_WILD_P153L_E158K	THR	29	107	false	103	false	87	0	19	true	0	70	false	0	50	false	0	50	true	0	43	false	0	43	true	-1	10	false	true	0	99	false	0	69	0	44	false	0	49	false	0	48	false	0	71	false	-1	90	false
FMO3_WILD_P153L_E158K	CYS	30	117	false	88	false	88	0	45	true	1	0	true	0	54	false	0	54	true	0	73	false	0	73	true	-1	10	false	true	0	98	false	0	73	0	67	false	0	13	false	0	48	false	0	82	false	-2	0	false
FMO3_WILD_P153L_E158K	PHE	31	112	true	85	false	94	0	27	false	0	30	false	-1	40	false	1	40	true	0	34	false	0	34	true	-1	10	false	true	0	99	false	0	20	0	19	false	0	15	false	0	49	false	0	71	false	-3	80	false
FMO3_WILD_P153L_E158K	GLU	32	103	true	71	false	118	0	73	false	0	76	false	-1	40	false	1	40	true	0	37	false	0	37	true	-1	10	false	true	1	0	true	0	17	0	23	false	0	16	false	0	50	false	0	79	false	-4	10	false
FMO3_WILD_P153L_E158K	LYS	33	94	true	74	false	136	0	12	false	1	50	true	0	68	false	0	68	true	0	86	false	0	86	true	-1	10	false	true	1	10	true	0	6	0	34	true	0	99	false	0	49	false	2	50	true	-2	90	false
FMO3_WILD_P153L_E158K	SER	34	88	true	95	false	123	0	1	false	2	20	true	0	64	false	0	64	true	0	74	false	0	74	true	-1	10	false	true	1	10	true	0	27	0	32	true	0	14	false	0	49	false	2	0	true	-3	0	false
FMO3_WILD_P153L_E158K	ASN	35	86	false	94	false	126	0	35	false	2	70	true	0	97	false	0	97	true	-1	10	false	1	10	true	-1	0	false	true	1	10	true	0	77	0	25	false	0	9	false	0	47	false	1	10	true	-3	50	false
FMO3_WILD_P153L_E158K	ASP	36	82	false	99	false	126	0	14	true	3	10	true	0	86	false	0	86	true	0	67	false	0	67	true	-1	0	false	true	1	10	true	0	12	0	30	true	0	13	false	0	47	false	0	57	false	-3	50	false
FMO3_WILD_P153L_E158K	ILE	37	88	false	112	false	104	0	49	true	1	90	true	0	57	false	0	57	true	0	14	true	0	14	false	0	11	false	false	1	10	true	0	12	0	32	true	0	21	false	0	47	false	0	35	false	-1	50	false
FMO3_WILD_P153L_E158K	GLY	38	89	false	103	false	116	0	52	true	1	30	true	0	57	false	0	57	true	0	54	true	0	54	false	0	69	false	false	1	0	true	0	55	0	21	false	0	33	true	0	47	false	0	23	false	-1	50	false
FMO3_WILD_P153L_E158K	GLY	39	104	false	100	false	103	0	16	true	1	10	true	0	17	false	0	17	true	0	14	true	0	14	false	0	15	false	false	1	0	true	0	18	0	33	true	0	35	true	0	46	false	0	27	false	0	26	false
FMO3_WILD_P153L_E158K	LEU	40	116	false	109	false	79	0	37	false	0	11	false	0	13	true	0	13	false	0	93	true	0	93	false	0	23	false	false	0	99	false	0	11	0	36	true	0	28	true	0	46	false	0	34	false	0	31	false
FMO3_WILD_P153L_E158K	TRP	41	101	false	103	false	100	0	61	false	0	40	false	0	13	true	0	13	false	0	63	true	0	63	false	0	19	false	false	0	98	false	0	14	0	32	true	0	35	true	0	46	false	0	46	false	0	31	false
FMO3_WILD_P153L_E158K	LYS	42	102	false	89	false	112	0	23	false	0	10	false	0	72	false	0	72	true	0	20	true	0	20	false	0	89	false	false	0	99	false	0	28	0	41	true	0	32	true	0	46	false	0	77	false	0	81	false
FMO3_WILD_P153L_E158K	PHE	43	100	false	91	false	111	0	79	true	0	25	false	0	48	false	0	48	true	0	27	true	0	27	false	0	89	false	false	1	0	false	0	88	0	35	true	0	30	true	0	47	false	1	30	true	0	41	false
FMO3_WILD_P153L_E158K	SER	44	107	false	80	false	112	0	71	true	0	60	false	0	82	false	0	82	true	0	86	true	0	86	false	0	91	false	true	1	0	true	0	23	0	46	true	0	28	true	0	49	false	1	20	true	0	64	false
FMO3_WILD_P153L_E158K	ASP	45	125	false	69	false	95	0	15	true	1	50	true	-1	60	false	1	60	true	0	83	false	0	83	true	-1	90	false	true	1	0	true	0	23	0	47	true	0	24	false	0	49	false	1	10	true	-2	50	false
FMO3_WILD_P153L_E158K	HIS	46	134	false	66	false	77	0	52	true	1	30	true	-1	60	false	1	60	true	0	83	false	0	83	true	-1	90	false	true	1	0	true	0	35	0	26	false	0	41	true	0	50	true	2	10	true	-4	30	false
FMO3_WILD_P153L_E158K	ALA	47	122	true	67	false	92	0	42	false	0	90	false	-1	60	false	1	60	true	-1	20	false	1	20	true	-1	90	false	true	1	0	true	0	37	0	27	false	0	39	true	0	52	true	1	60	true	-4	10	false
FMO3_WILD_P153L_E158K	GLU	48	112	true	70	false	99	0	54	false	0	90	false	-1	80	false	1	80	true	-1	60	false	1	60	true	-1	90	false	true	1	0	true	0	25	0	27	true	0	33	true	0	54	true	1	80	true	-5	40	false
FMO3_WILD_P153L_E158K	GLU	49	111	true	77	false	97	0	27	false	0	90	false	-1	80	false	1	80	true	-1	10	false	1	10	true	-1	90	false	true	1	10	true	0	23	0	27	false	0	43	true	0	55	true	1	40	true	-5	40	false
FMO3_WILD_P153L_E158K	GLY	50	93	true	88	false	115	0	4	false	0	90	false	0	87	false	0	87	true	-1	20	false	1	20	true	0	91	false	true	1	10	true	0	19	0	24	false	0	42	true	0	55	true	1	80	true	-3	40	false
FMO3_WILD_P153L_E158K	ARG	51	102	true	106	false	87	0	37	false	0	75	false	0	66	false	0	66	true	-1	0	false	1	0	true	-1	0	false	true	1	0	true	0	24	0	27	false	0	29	true	0	54	true	0	73	false	-2	90	false
FMO3_WILD_P153L_E158K	ALA	52	95	true	115	false	92	0	14	false	0	45	false	-1	30	false	1	30	true	0	24	false	0	24	true	0	28	false	false	1	0	true	0	22	0	27	false	0	32	true	0	55	true	0	66	false	-3	30	false
FMO3_WILD_P153L_E158K	SER	53	91	true	113	false	101	0	44	false	0	45	false	0	99	false	0	99	true	0	24	false	0	24	true	1	0	true	false	0	98	false	0	18	0	28	true	0	40	true	0	56	true	1	30	true	-3	20	false
FMO3_WILD_P153L_E158K	ILE	54	91	false	113	true	101	0	21	false	0	30	false	0	13	false	0	13	true	0	29	false	0	29	true	2	0	true	false	0	97	false	0	36	0	17	false	0	44	true	0	56	true	0	91	false	-1	90	false
FMO3_WILD_P153L_E158K	TYR	55	90	false	115	true	102	0	62	false	0	30	false	0	22	true	0	22	false	0	36	true	0	36	false	2	0	true	false	0	97	false	0	47	0	12	false	0	37	true	0	56	true	0	67	false	0	24	false
FMO3_WILD_P153L_E158K	LYS	56	100	false	113	true	88	0	14	false	0	60	false	0	63	true	0	63	false	0	64	true	0	64	false	1	0	true	false	0	98	false	0	67	0	96	false	0	31	true	0	55	true	0	43	false	0	50	false
FMO3_WILD_P153L_E158K	SER	57	88	false	118	true	99	0	4	false	0	60	false	0	44	true	0	44	false	0	64	true	0	64	false	0	99	true	false	0	99	false	0	14	0	30	true	0	92	false	0	55	true	0	83	false	-1	0	false
FMO3_WILD_P153L_E158K	VAL	58	89	false	111	true	102	0	29	false	0	30	false	0	44	true	0	44	false	0	36	true	0	36	false	1	0	true	false	0	99	false	0	71	0	32	true	0	28	false	0	54	true	0	85	false	-1	0	false
FMO3_WILD_P153L_E158K	PHE	59	83	false	94	true	125	0	17	false	0	79	false	0	54	false	0	54	true	0	14	false	0	14	true	0	99	true	false	1	0	true	0	49	0	41	true	0	15	false	0	54	true	0	57	false	-2	70	false
FMO3_WILD_P153L_E158K	SER	60	73	false	87	true	146	0	13	false	0	73	false	0	83	false	0	83	true	0	37	true	0	37	false	2	0	true	false	1	0	true	0	24	0	35	true	0	14	false	0	53	true	0	57	false	-3	50	false
FMO3_WILD_P153L_E158K	ASN	61	85	false	81	false	135	0	27	true	2	20	true	0	79	false	0	79	true	0	14	false	0	14	true	0	55	false	false	1	10	true	0	21	0	38	true	0	13	false	0	51	true	1	50	true	-3	70	false
FMO3_WILD_P153L_E158K	SER	62	102	false	78	false	115	0	77	true	2	90	true	0	49	false	0	49	true	0	66	false	0	66	true	0	89	false	false	1	10	true	0	15	0	37	true	0	49	false	0	50	true	3	10	true	-2	50	false
FMO3_WILD_P153L_E158K	SER	63	117	false	79	false	94	0	58	true	3	40	true	0	74	false	0	74	true	0	83	false	0	83	true	0	59	false	false	1	10	true	0	28	0	33	true	0	17	false	0	49	false	2	30	true	-2	50	false
FMO3_WILD_P153L_E158K	LYS	64	132	false	81	false	73	0	25	true	2	70	true	0	78	false	0	78	true	0	60	false	0	60	true	0	68	false	false	1	10	true	0	37	0	36	true	0	14	false	0	47	false	1	40	true	-3	70	false
FMO3_WILD_P153L_E158K	GLU	65	125	true	90	false	78	0	82	false	1	50	true	0	38	false	0	38	true	0	43	false	0	43	true	0	76	false	false	1	0	true	0	61	0	27	false	0	98	false	0	44	false	0	56	false	-1	90	false
FMO3_WILD_P153L_E158K	MET	66	117	true	108	false	74	0	42	false	0	98	false	0	17	false	0	17	true	0	29	false	0	29	true	0	68	false	false	0	94	false	0	13	0	32	true	0	23	false	0	41	false	0	36	false	-1	40	false
FMO3_WILD_P153L_E158K	MET	67	98	true	98	false	97	0	16	false	0	4	false	0	47	false	0	47	true	0	14	true	0	14	false	-1	10	false	true	0	92	false	0	54	0	27	true	0	15	false	0	39	false	0	28	false	-1	80	false
FMO3_WILD_P153L_E158K	CYS	68	91	true	89	false	119	0	17	false	0	30	false	0	67	false	0	67	true	0	14	true	0	14	false	-1	10	false	true	0	93	false	0	81	0	30	true	0	13	false	0	37	false	0	27	false	0	22	false
FMO3_WILD_P153L_E158K	PHE	69	95	false	93	false	104	0	21	true	0	20	false	0	19	true	0	19	false	0	80	true	0	80	false	-2	10	false	true	0	95	false	0	21	0	27	false	0	24	false	0	35	false	0	24	false	0	38	false
FMO3_WILD_P153L_E158K	PRO	70	81	false	78	false	127	0	5	true	0	20	false	0	89	true	0	89	false	0	61	true	0	61	false	-1	10	false	true	0	99	false	0	35	0	13	false	0	22	false	0	36	false	0	37	false	2	30	true
FMO3_WILD_P153L_E158K	ASP	71	95	false	93	false	104	0	13	true	0	20	false	0	50	true	0	50	false	0	79	true	0	79	false	-1	10	false	true	1	0	false	0	34	0	98	false	0	14	false	0	35	false	0	59	false	1	60	true
FMO3_WILD_P153L_E158K	PHE	72	83	false	92	false	106	0	78	true	0	43	false	0	10	false	0	10	true	0	64	true	0	64	false	-2	10	false	true	0	99	false	0	20	0	47	false	0	19	false	0	36	false	1	10	true	0	11	false
FMO3_WILD_P153L_E158K	PRO	73	81	false	78	false	127	0	12	false	1	40	true	0	77	false	0	77	true	0	14	false	0	14	true	-3	0	false	true	0	99	false	0	25	0	81	false	0	30	true	0	35	false	1	10	true	0	97	false
FMO3_WILD_P153L_E158K	PHE	74	94	false	79	false	126	0	26	true	2	20	true	0	77	false	0	77	true	0	57	false	0	57	true	-3	0	false	true	0	99	false	0	23	0	65	false	0	28	true	0	35	false	1	10	true	0	97	false
FMO3_WILD_P153L_E158K	PRO	75	94	false	79	false	126	0	13	true	1	90	true	0	77	false	0	77	true	0	21	true	0	21	false	-3	0	false	true	1	0	true	0	55	0	23	false	0	31	true	0	34	false	1	10	true	0	97	false
FMO3_WILD_P153L_E158K	ASP	76	94	false	79	false	126	0	71	true	2	80	true	0	77	false	0	77	true	0	14	false	0	14	true	-2	0	false	true	1	0	true	0	15	0	27	false	0	31	true	0	33	false	1	10	true	0	63	false
FMO3_WILD_P153L_E158K	ASP	77	87	false	79	false	128	0	19	true	2	30	true	0	77	false	0	77	true	0	17	false	0	17	true	-2	0	false	true	1	0	true	0	29	0	39	true	0	21	false	0	33	false	2	10	true	0	63	false
FMO3_WILD_P153L_E158K	PHE	78	88	false	93	false	107	0	22	true	2	0	true	0	38	false	0	38	true	0	17	false	0	17	true	-2	0	false	true	1	0	true	0	15	0	48	true	0	96	false	0	32	false	1	20	true	0	67	false
FMO3_WILD_P153L_E158K	PRO	79	94	false	88	false	107	0	3	true	0	66	false	-1	0	false	1	0	true	0	14	true	0	14	false	-1	90	false	true	1	0	false	0	65	0	52	true	0	14	false	0	30	false	0	71	false	-1	20	false
FMO3_WILD_P153L_E158K	ASN	80	108	false	93	false	92	0	5	true	0	8	false	-1	30	false	1	30	true	0	51	true	0	51	false	-1	90	false	true	0	97	false	0	6	0	43	true	0	52	false	0	30	false	0	58	false	-1	70	false
FMO3_WILD_P153L_E158K	PHE	81	108	false	93	false	92	0	41	true	0	5	false	0	96	false	0	96	true	0	91	true	0	91	false	0	91	false	true	0	94	false	0	21	0	39	true	0	19	false	0	29	false	1	10	true	-1	30	false
FMO3_WILD_P153L_E158K	MET	82	98	false	86	false	113	0	65	false	0	40	false	-1	0	false	1	0	true	0	51	true	0	51	false	1	10	true	false	0	94	false	0	18	0	19	false	0	34	true	0	29	false	0	93	false	0	87	false
FMO3_WILD_P153L_E158K	HIS	83	95	false	79	false	123	0	14	true	0	25	false	0	81	false	0	81	true	0	86	true	0	86	false	1	10	true	false	0	97	false	0	64	0	16	false	0	40	true	0	29	false	1	20	true	-1	0	false
FMO3_WILD_P153L_E158K	ASN	84	92	false	97	false	111	0	9	true	0	45	false	-1	0	false	1	0	true	0	37	true	0	37	false	1	10	true	false	1	0	true	0	17	0	62	false	0	38	true	0	29	false	0	93	false	-1	40	false
FMO3_WILD_P153L_E158K	SER	85	101	false	106	false	97	0	18	true	1	20	true	-1	0	false	1	0	true	0	14	false	0	14	true	0	85	false	false	1	0	true	0	16	0	56	false	0	36	true	0	28	false	1	60	true	-1	50	false
FMO3_WILD_P153L_E158K	LYS	86	119	false	95	false	80	0	44	true	1	30	true	-1	50	false	1	50	true	0	63	false	0	63	true	0	85	false	false	1	10	true	0	41	0	25	false	0	39	true	0	27	false	2	10	true	-2	30	false
FMO3_WILD_P153L_E158K	ILE	87	107	false	109	true	83	0	41	false	0	60	false	-1	20	false	1	20	true	0	37	false	0	37	true	0	85	false	false	1	0	true	0	59	0	21	false	0	25	true	0	27	false	2	0	true	-1	90	false
FMO3_WILD_P153L_E158K	GLN	88	107	false	109	true	83	0	28	false	0	60	false	0	33	false	0	33	true	0	86	false	0	86	true	0	15	false	false	1	0	true	0	57	0	21	false	0	32	true	0	26	false	1	10	true	0	79	false
FMO3_WILD_P153L_E158K	GLU	89	103	false	124	true	70	0	26	false	0	30	false	0	26	true	0	26	false	0	21	true	0	21	false	0	64	false	false	0	98	false	0	20	0	30	true	0	34	true	0	24	false	0	37	false	0	24	false
FMO3_WILD_P153L_E158K	TYR	90	102	false	131	true	68	0	21	false	0	60	false	0	66	true	0	66	false	0	71	true	0	71	false	0	1	false	false	0	95	false	0	33	0	39	true	0	26	true	0	23	false	0	53	false	1	50	true
FMO3_WILD_P153L_E158K	ILE	91	112	false	129	true	55	0	33	false	0	60	false	1	30	true	-1	30	false	0	81	true	0	81	false	-1	0	false	true	0	92	false	0	21	0	50	true	0	28	true	0	22	false	0	27	false	1	90	true
FMO3_WILD_P153L_E158K	ILE	92	122	false	109	true	59	0	12	false	0	60	false	0	36	true	0	36	false	0	91	true	0	91	false	0	67	false	false	0	90	false	0	28	0	44	true	0	15	false	0	21	false	0	16	false	0	38	false
FMO3_WILD_P153L_E158K	ALA	93	127	false	88	true	73	0	82	false	0	60	false	0	36	true	0	36	false	0	91	true	0	91	false	-1	0	false	true	0	91	false	0	15	0	19	false	0	17	false	0	22	false	0	20	false	0	18	false
FMO3_WILD_P153L_E158K	PHE	94	128	false	81	true	75	0	21	false	0	30	false	0	31	true	0	31	false	0	16	true	0	16	false	0	99	true	false	0	94	false	0	22	0	21	false	0	11	false	0	23	false	0	49	false	0	41	false
FMO3_WILD_P153L_E158K	ALA	95	131	false	69	true	85	0	5	false	0	75	false	0	67	true	0	67	false	0	53	false	0	53	true	1	0	true	false	0	98	false	0	19	0	52	false	0	7	false	0	24	false	1	40	true	0	58	false
FMO3_WILD_P153L_E158K	LYS	96	116	false	65	true	108	0	22	false	0	90	false	0	11	false	0	11	true	0	81	false	0	81	true	1	0	true	false	1	0	true	0	27	0	12	false	0	11	false	0	25	false	2	20	true	0	44	false
FMO3_WILD_P153L_E158K	GLU	97	118	true	76	false	97	0	86	false	0	90	false	0	89	false	0	89	true	0	63	false	0	63	true	1	0	true	false	1	0	true	0	18	0	24	false	0	23	false	0	25	false	2	10	true	0	31	false
FMO3_WILD_P153L_E158K	LYS	98	114	true	93	false	93	0	12	false	0	90	false	0	72	false	0	72	true	0	73	false	0	73	true	2	0	true	false	1	0	true	0	10	0	31	true	0	25	true	0	27	false	1	70	true	0	71	false
FMO3_WILD_P153L_E158K	ASN	99	114	true	93	false	93	0	14	false	0	90	false	-1	20	false	1	20	true	-1	20	false	1	20	true	2	0	true	false	1	0	true	0	31	0	39	true	0	14	false	0	28	false	1	70	true	-1	50	false
FMO3_WILD_P153L_E158K	LEU	100	113	true	109	true	83	0	14	false	0	60	false	0	88	false	0	88	true	0	47	false	0	47	true	2	0	true	false	1	0	true	0	22	0	38	true	0	24	true	0	30	false	1	60	true	0	40	false
FMO3_WILD_P153L_E158K	LEU	101	105	true	119	true	80	0	45	false	0	30	false	0	83	false	0	83	true	0	21	true	0	21	false	1	0	true	false	0	98	false	0	16	0	35	true	0	25	true	0	32	false	0	55	false	0	43	false
FMO3_WILD_P153L_E158K	LYS	102	101	true	115	true	90	0	46	false	0	60	false	0	13	false	0	13	true	0	61	true	0	61	false	2	0	true	false	0	97	false	0	16	0	31	true	0	31	true	0	33	false	0	59	false	1	50	true
FMO3_WILD_P153L_E158K	TYR	103	98	true	127	true	79	0	67	false	0	60	false	0	13	false	0	13	true	1	0	true	-1	0	false	2	0	true	false	0	95	false	0	10	0	36	true	0	32	true	0	35	false	0	62	false	1	50	true
FMO3_WILD_P153L_E158K	ILE	104	110	true	113	true	76	0	26	false	0	15	false	0	18	true	0	18	false	0	31	true	0	31	false	2	0	true	false	0	94	false	0	14	0	20	false	0	23	false	0	36	false	1	50	true	1	70	true
FMO3_WILD_P153L_E158K	GLN	105	105	true	107	true	88	0	17	false	0	15	false	0	67	true	0	67	false	0	11	true	0	11	false	2	0	true	false	0	95	false	0	31	0	10	false	0	29	true	0	38	false	1	10	true	1	70	true
FMO3_WILD_P153L_E158K	PHE	106	105	true	113	true	79	0	29	false	0	60	false	0	11	true	0	11	false	0	90	true	0	90	false	2	0	true	false	0	96	false	0	20	0	11	false	0	29	true	0	39	false	0	60	false	1	0	false
FMO3_WILD_P153L_E158K	LYS	107	101	true	123	true	76	0	2	false	0	60	false	0	46	true	0	46	false	0	79	true	0	79	false	0	99	true	false	0	98	false	0	82	0	11	false	0	30	true	0	41	false	0	64	false	0	96	false
FMO3_WILD_P153L_E158K	THR	108	89	true	128	true	87	0	1	false	0	60	false	0	51	true	0	51	false	0	49	true	0	49	false	1	0	true	false	0	99	false	0	32	0	29	true	0	38	true	0	42	false	0	49	false	0	22	false
FMO3_WILD_P153L_E158K	PHE	109	88	true	118	true	99	0	38	false	0	60	false	0	48	true	0	48	false	0	47	true	0	47	false	0	99	true	false	0	99	false	0	22	0	30	true	0	42	true	0	42	false	0	76	false	0	46	false
FMO3_WILD_P153L_E158K	VAL	110	84	true	129	true	96	0	57	false	0	30	false	0	48	true	0	48	false	0	33	true	0	33	false	0	99	true	false	0	99	false	0	4	0	55	true	0	25	true	0	44	false	0	28	false	0	57	false
FMO3_WILD_P153L_E158K	SER	111	79	true	104	true	123	0	43	false	0	30	false	0	27	false	0	27	true	0	73	true	0	73	false	2	0	true	false	1	0	false	0	91	0	55	true	0	19	false	0	46	false	0	32	false	-2	20	false
FMO3_WILD_P153L_E158K	SER	112	92	false	99	false	112	0	1	true	1	30	true	0	19	false	0	19	true	0	24	true	0	24	false	1	10	true	false	1	0	true	0	97	0	46	true	0	89	false	0	47	false	0	73	false	-1	80	false
FMO3_WILD_P153L_E158K	VAL	113	102	false	96	false	100	0	2	true	2	10	true	0	29	false	0	29	true	0	43	false	0	43	true	1	10	true	false	1	0	true	0	43	0	45	true	0	14	false	0	47	false	1	30	true	-1	50	false
FMO3_WILD_P153L_E158K	ASN	114	91	false	71	false	126	0	12	true	2	60	true	0	99	false	0	99	true	0	26	false	0	26	true	0	89	false	false	1	0	true	0	71	0	40	true	0	23	false	0	49	false	1	50	true	-3	60	false
FMO3_WILD_P153L_E158K	LYS	115	98	false	71	false	123	0	71	true	3	0	true	-1	10	false	1	10	true	0	64	false	0	64	true	0	84	false	false	1	0	true	0	18	0	36	true	0	17	false	0	51	true	1	90	true	-3	0	false
FMO3_WILD_P153L_E158K	HIS	116	96	false	83	false	113	0	49	true	2	40	true	0	86	false	0	86	true	0	24	false	0	24	true	0	84	false	false	1	0	true	0	86	0	34	true	0	19	false	0	53	true	2	20	true	-2	50	false
FMO3_WILD_P153L_E158K	PRO	117	102	false	82	false	106	0	42	true	2	10	true	0	84	false	0	84	true	0	39	false	0	39	true	0	89	false	false	1	0	true	0	75	0	33	true	0	21	false	0	53	true	1	40	true	-2	40	false
FMO3_WILD_P153L_E158K	ASP	118	108	false	100	false	92	0	17	true	2	0	true	-1	40	false	1	40	true	0	30	false	0	30	true	0	75	false	false	1	0	true	0	15	0	36	true	0	21	false	0	52	true	1	0	true	-3	40	false
FMO3_WILD_P153L_E158K	PHE	119	101	false	117	false	79	0	23	true	0	70	false	-1	0	false	1	0	true	0	19	true	0	19	false	0	8	false	false	1	0	true	0	19	0	26	false	0	21	false	0	51	true	1	10	true	-3	20	false
FMO3_WILD_P153L_E158K	ALA	120	89	false	108	true	103	0	64	false	0	15	false	-1	0	false	1	0	true	0	11	true	0	11	false	0	92	false	true	1	0	true	0	47	0	12	false	0	27	true	0	52	true	0	69	false	-3	20	false
FMO3_WILD_P153L_E158K	THR	121	82	false	113	true	111	0	17	false	0	15	false	0	74	false	0	74	true	0	86	true	0	86	false	-1	0	false	true	1	0	true	0	73	0	87	false	0	37	true	0	53	true	0	72	false	-1	90	false
FMO3_WILD_P153L_E158K	THR	122	89	false	111	true	111	0	45	false	0	25	false	0	96	false	0	96	true	1	0	true	-1	0	false	-2	0	false	true	1	0	true	0	14	0	21	false	0	43	true	0	53	true	0	87	false	-2	80	false
FMO3_WILD_P153L_E158K	GLY	123	96	false	94	true	124	0	52	false	0	20	false	0	10	false	0	10	true	0	21	true	0	21	false	-1	0	false	true	1	0	true	0	13	0	22	false	0	43	true	0	54	true	1	40	true	-1	30	false
FMO3_WILD_P153L_E158K	GLN	124	104	false	113	true	97	0	91	false	0	25	false	0	49	false	0	49	true	0	36	true	0	36	false	-1	0	false	true	1	0	true	0	21	0	15	false	0	39	true	0	55	true	0	74	false	-2	90	false
FMO3_WILD_P153L_E158K	TRP	125	96	false	121	true	97	0	19	false	0	10	false	0	77	false	0	77	true	0	36	true	0	36	false	-1	0	false	true	1	0	false	0	29	0	11	false	0	39	true	0	54	true	0	74	false	-3	20	false
FMO3_WILD_P153L_E158K	ASP	126	89	false	124	true	97	0	36	false	0	5	false	-1	10	false	1	10	true	0	36	true	0	36	false	-2	0	false	true	0	99	false	0	25	0	18	false	0	32	true	0	55	true	1	10	true	-3	50	false
FMO3_WILD_P153L_E158K	VAL	127	99	false	120	true	79	0	28	false	0	45	false	-1	50	false	1	50	true	0	71	false	0	71	true	-1	0	false	true	1	0	false	0	33	0	16	false	0	33	true	0	56	true	1	10	true	-3	40	false
FMO3_WILD_P153L_E158K	THR	128	100	false	102	true	90	0	61	false	0	60	false	-1	80	false	1	80	true	0	47	false	0	47	true	-2	0	false	true	1	0	true	0	28	0	21	false	0	33	true	0	57	true	2	0	true	-3	90	false
FMO3_WILD_P153L_E158K	THR	129	107	false	86	true	102	0	41	false	1	20	true	-1	50	false	1	50	true	-1	40	false	1	40	true	-2	0	false	true	1	0	true	0	46	0	30	true	0	32	true	0	56	true	2	0	true	-3	80	false
FMO3_WILD_P153L_E158K	GLU	130	103	false	74	false	117	0	16	true	2	0	true	-1	80	false	1	80	true	0	96	false	0	96	true	-1	0	false	true	1	10	true	0	52	0	31	true	0	24	false	0	56	true	2	70	true	-5	60	false
FMO3_WILD_P153L_E158K	ARG	131	97	false	80	false	124	0	14	true	2	30	true	-1	90	false	1	90	true	-1	60	false	1	60	true	1	0	true	false	1	10	true	0	66	0	23	false	0	17	false	0	56	true	3	70	true	-5	10	false
FMO3_WILD_P153L_E158K	ASP	132	102	false	74	false	126	0	85	true	2	70	true	-2	70	false	2	70	true	-2	10	false	2	10	true	0	1	false	false	1	10	true	0	60	0	29	true	0	91	false	0	56	true	5	10	true	-6	40	false
FMO3_WILD_P153L_E158K	GLY	133	112	false	71	false	108	0	54	true	3	40	true	-2	70	false	2	70	true	-2	60	false	2	60	true	0	1	false	false	1	10	true	0	64	0	30	true	0	21	false	0	54	true	5	10	true	-6	50	false
FMO3_WILD_P153L_E158K	LYS	134	114	true	72	false	104	0	52	false	2	30	true	-2	50	false	2	50	true	-2	20	false	2	20	true	0	13	false	false	1	10	true	0	54	0	29	true	0	82	false	0	53	true	3	50	true	-6	20	false
FMO3_WILD_P153L_E158K	LYS	135	119	true	74	false	96	0	24	false	1	90	true	-1	60	false	1	60	true	-1	70	false	1	70	true	0	99	true	false	1	10	true	0	42	0	40	true	0	29	false	0	52	true	2	10	true	-4	90	false
FMO3_WILD_P153L_E158K	GLU	136	113	true	97	false	83	0	14	false	1	60	true	0	80	false	0	80	true	-1	0	false	1	0	true	0	87	false	false	1	10	true	0	44	0	43	true	0	11	false	0	50	false	1	60	true	-3	40	false
FMO3_WILD_P153L_E158K	SER	137	104	true	115	false	79	0	17	false	1	10	true	0	80	false	0	80	true	0	69	false	0	69	true	0	87	false	false	1	0	true	0	15	0	16	false	0	25	true	0	49	false	0	69	false	-3	40	false
FMO3_WILD_P153L_E158K	ALA	138	113	true	108	false	80	0	15	false	0	60	false	0	56	false	0	56	true	0	69	false	0	69	true	0	94	false	false	0	98	false	0	27	0	32	true	0	11	false	0	47	false	0	58	false	-3	0	false
FMO3_WILD_P153L_E158K	VAL	139	113	true	108	false	80	0	26	false	0	30	false	0	34	true	0	34	false	0	19	false	0	19	true	-1	0	false	true	0	95	false	0	42	0	31	true	0	15	false	0	45	false	0	34	false	-2	0	false
FMO3_WILD_P153L_E158K	PHE	140	113	true	108	false	80	0	12	false	0	60	false	0	99	true	0	99	false	0	46	true	0	46	false	-2	0	false	true	0	93	false	0	28	0	79	false	0	19	false	0	43	false	0	19	false	0	86	false
FMO3_WILD_P153L_E158K	ASP	141	118	true	102	false	80	0	17	false	0	60	false	1	80	true	-1	80	false	0	69	true	0	69	false	-1	0	false	true	0	92	false	0	44	0	17	false	0	67	false	0	42	false	0	18	false	0	42	false
FMO3_WILD_P153L_E158K	ALA	142	116	true	127	false	56	0	21	false	0	60	false	2	20	true	-2	20	false	0	83	true	0	83	false	-1	10	false	true	0	91	false	0	49	0	20	false	0	13	false	0	40	false	0	18	false	0	99	false
FMO3_WILD_P153L_E158K	VAL	143	105	true	134	false	69	0	18	false	0	60	false	1	90	true	-1	90	false	0	76	true	0	76	false	-1	10	false	true	0	90	false	0	55	0	14	false	0	12	false	0	38	false	0	11	false	0	50	false
FMO3_WILD_P153L_E158K	MET	144	99	true	116	false	93	0	4	false	0	30	false	1	40	true	-1	40	false	0	36	true	0	36	false	-1	10	false	true	0	90	false	0	46	0	18	false	0	10	false	0	37	false	0	91	false	0	54	false
FMO3_WILD_P153L_E158K	VAL	145	81	true	113	false	117	0	62	false	0	60	false	0	74	true	0	74	false	0	79	true	0	79	false	0	97	false	true	0	91	false	0	32	0	10	false	0	17	false	0	35	false	0	89	false	-1	80	false
FMO3_WILD_P153L_E158K	CYS	146	85	false	92	false	128	0	21	true	0	20	false	0	78	true	0	78	false	0	79	true	0	79	false	0	12	true	false	0	93	false	0	31	0	83	false	0	12	false	0	33	false	0	16	false	0	92	false
FMO3_WILD_P153L_E158K	SER	147	89	false	86	false	122	0	51	true	0	20	false	1	0	true	-1	0	false	0	64	true	0	64	false	0	12	true	false	0	96	false	0	42	0	13	false	0	62	false	0	33	false	0	22	false	0	28	false
FMO3_WILD_P153L_E158K	GLY	148	96	false	104	false	99	0	24	true	0	20	false	0	43	true	0	43	false	0	67	true	0	67	false	0	11	true	false	0	97	false	0	46	0	75	false	0	16	false	0	32	false	0	22	false	0	48	false
FMO3_WILD_P153L_E158K	HIS	149	98	false	115	false	88	0	23	true	0	20	false	0	64	true	0	64	false	0	79	true	0	79	false	0	12	true	false	0	95	false	0	29	0	21	false	0	22	false	0	32	false	0	65	false	0	78	false
FMO3_WILD_P153L_E158K	HIS	150	103	false	123	false	79	0	54	false	0	40	false	0	21	false	0	21	true	0	90	true	0	90	false	0	12	true	false	0	93	false	0	33	0	26	false	0	31	true	0	31	false	0	40	false	-1	10	false
FMO3_WILD_P153L_E158K	VAL	151	94	false	119	false	94	0	13	false	0	40	false	0	67	false	0	67	true	0	91	true	0	91	false	0	17	true	false	0	92	false	0	24	0	19	false	0	30	true	0	30	false	0	65	false	0	67	false
FMO3_WILD_P153L_E158K	TYR	152	102	false	107	false	97	0	27	false	0	40	false	0	16	false	0	16	true	1	20	true	-1	20	false	0	18	true	false	0	91	false	0	82	0	35	true	0	19	false	0	31	false	0	40	false	0	56	false
FMO3_WILD_P153L_E158K	LEU	153	98	false	90	false	106	0	12	false	0	12	false	0	54	false	0	54	true	1	10	true	-1	10	false	1	20	true	false	0	93	false	0	38	0	35	true	0	29	true	0	32	false	0	45	false	0	56	false
FMO3_WILD_P153L_E158K	ASN	154	96	false	79	false	117	0	13	false	0	31	false	0	62	false	0	62	true	0	60	true	0	60	false	2	10	true	false	0	96	false	0	98	0	29	true	0	30	true	0	33	false	1	20	true	0	16	false
FMO3_WILD_P153L_E158K	LEU	155	106	false	81	false	103	0	13	false	1	50	true	0	36	false	0	36	true	0	43	false	0	43	true	2	0	true	false	1	0	false	0	47	0	33	true	0	31	true	0	35	false	1	60	true	0	33	false
FMO3_WILD_P153L_E158K	PRO	156	92	false	75	false	124	0	9	true	2	50	true	0	51	false	0	51	true	0	41	false	0	41	true	2	0	true	false	1	0	true	0	95	0	29	true	0	28	true	0	37	false	2	50	true	0	28	false
FMO3_WILD_P153L_E158K	LYS	157	106	false	90	false	101	0	51	true	2	80	true	0	54	false	0	54	true	0	31	false	0	31	true	2	0	true	false	1	0	true	0	38	0	34	true	0	19	false	0	39	false	1	40	true	0	17	false
FMO3_WILD_P153L_E158K	LYS	158	89	false	88	false	114	0	34	true	2	50	true	-1	0	false	1	0	true	0	29	false	0	29	true	2	0	true	false	1	10	true	0	11	0	41	true	0	18	false	0	39	false	2	50	true	-1	80	false
FMO3_WILD_P153L_E158K	SER	159	75	false	91	false	127	0	25	true	2	10	true	0	20	false	0	20	true	0	54	false	0	54	true	2	0	true	false	1	0	true	0	56	0	43	true	0	9	false	0	40	false	1	60	true	0	22	false
FMO3_WILD_P153L_E158K	PHE	160	89	false	97	false	106	0	24	true	1	40	true	-1	0	false	1	0	true	0	29	false	0	29	true	2	0	true	false	1	0	true	0	22	0	39	true	0	3	false	0	42	false	0	67	false	-1	80	false
FMO3_WILD_P153L_E158K	PRO	161	81	false	83	false	130	0	28	true	0	53	false	-1	20	false	1	20	true	0	11	true	0	11	false	2	10	true	false	1	0	true	0	13	0	42	true	0	91	false	0	44	false	0	54	false	-1	80	false
FMO3_WILD_P153L_E158K	GLY	162	95	false	88	false	116	0	26	true	0	5	false	0	44	false	0	44	true	0	61	true	0	61	false	1	10	true	false	1	0	true	0	16	0	36	true	0	19	false	0	45	false	0	55	false	0	17	false
FMO3_WILD_P153L_E158K	LEU	163	107	false	97	false	92	0	31	true	0	20	false	0	44	false	0	44	true	1	0	true	-1	0	false	1	10	true	false	0	98	false	0	2	0	20	false	0	26	true	0	45	false	0	55	false	0	17	false
FMO3_WILD_P153L_E158K	ASN	164	105	true	86	false	103	0	47	false	0	30	false	0	40	false	0	40	true	0	23	true	0	23	false	1	10	true	false	0	97	false	0	2	0	16	false	0	37	true	0	46	false	0	71	false	0	78	false
FMO3_WILD_P153L_E158K	HIS	165	101	true	91	false	103	0	63	false	0	30	false	-1	10	false	1	10	true	0	23	true	0	23	false	2	10	true	false	0	98	false	0	63	0	20	false	0	39	true	0	47	false	0	71	false	-1	70	false
FMO3_WILD_P153L_E158K	PHE	166	104	true	89	false	104	0	12	false	0	85	false	0	69	false	0	69	true	0	20	false	0	20	true	2	0	true	false	1	0	false	0	63	0	16	false	0	28	true	0	46	false	1	70	true	-1	70	false
FMO3_WILD_P153L_E158K	LYS	167	100	true	85	false	119	0	43	false	0	85	false	0	33	false	0	33	true	0	31	false	0	31	true	2	0	true	false	1	0	true	0	15	0	21	false	0	26	true	0	48	false	0	57	false	0	12	false
FMO3_WILD_P153L_E158K	GLY	168	97	false	97	false	109	0	89	true	0	65	false	-1	10	false	1	10	true	0	71	true	0	71	false	2	10	true	false	1	0	true	0	45	0	21	false	0	24	true	0	48	false	0	36	false	-1	30	false
FMO3_WILD_P153L_E158K	LYS	169	109	false	96	false	93	0	1	true	0	65	false	0	81	false	0	81	true	0	71	true	0	71	false	2	10	true	false	1	0	true	0	37	0	12	false	0	33	true	0	48	false	0	57	false	-1	20	false
FMO3_WILD_P153L_E158K	CYS	170	97	false	101	false	104	0	6	true	0	70	false	0	96	false	0	96	true	0	33	false	0	33	true	3	0	true	false	0	99	false	0	38	0	96	false	0	36	true	0	47	false	0	38	false	-1	40	false
FMO3_WILD_P153L_E158K	PHE	171	98	false	98	false	98	0	29	true	1	0	true	-1	70	false	1	70	true	0	33	false	0	33	true	2	0	true	false	0	97	false	0	32	0	15	false	0	31	true	0	46	false	0	76	false	-3	60	false
FMO3_WILD_P153L_E158K	HIS	172	97	false	84	false	119	0	16	false	1	50	true	-1	40	false	1	40	true	0	76	false	0	76	true	1	0	true	false	0	98	false	0	57	0	30	true	0	14	false	0	45	false	0	63	false	-2	70	false
FMO3_WILD_P153L_E158K	SER	173	87	false	96	false	124	0	28	true	1	80	true	-1	80	false	1	80	true	0	24	true	0	24	false	2	0	true	false	1	0	true	0	50	0	25	false	0	63	false	0	44	false	1	90	true	-2	70	false
FMO3_WILD_P153L_E158K	ARG	174	100	false	91	false	114	0	83	true	3	10	true	-1	70	false	1	70	true	0	57	false	0	57	true	0	29	false	false	1	0	true	0	53	0	22	false	0	72	false	0	43	false	4	30	true	-3	0	false
FMO3_WILD_P153L_E158K	ASP	175	111	false	80	false	108	0	44	true	3	40	true	-2	20	false	2	20	true	-1	40	false	1	40	true	0	85	false	false	1	0	true	0	35	0	28	true	0	18	false	0	41	false	5	50	true	-3	0	false
FMO3_WILD_P153L_E158K	TYR	176	98	false	79	false	110	0	49	true	3	10	true	-2	50	false	2	50	true	-1	40	false	1	40	true	0	85	false	false	1	0	true	0	28	0	20	false	0	20	false	0	40	false	6	30	true	-4	70	false
FMO3_WILD_P153L_E158K	LYS	177	95	false	68	false	120	0	17	false	2	30	true	-1	70	false	1	70	true	-1	40	false	1	40	true	0	59	false	false	1	10	true	0	28	0	24	false	0	13	false	0	39	false	3	20	true	-4	0	false
FMO3_WILD_P153L_E158K	GLU	178	89	false	91	false	108	0	17	true	2	0	true	-1	30	false	1	30	true	0	74	false	0	74	true	0	8	false	false	1	10	true	0	31	0	20	false	0	16	false	0	38	false	1	40	true	-2	30	false
FMO3_WILD_P153L_E158K	PRO	179	81	false	109	false	104	0	16	true	0	59	false	-1	20	false	1	20	true	0	43	true	0	43	false	-1	0	false	true	1	0	true	0	25	0	19	false	0	21	false	0	37	false	0	78	false	-2	60	false
FMO3_WILD_P153L_E158K	GLY	180	87	false	110	false	105	0	29	true	1	30	true	0	84	false	0	84	true	0	31	false	0	31	true	0	71	false	false	1	0	true	0	16	0	11	false	0	35	true	0	37	false	0	63	false	-2	10	false
FMO3_WILD_P153L_E158K	VAL	181	87	false	110	false	105	0	74	true	0	10	false	-1	10	false	1	10	true	0	11	true	0	11	false	0	99	true	false	1	0	false	0	31	0	18	false	0	19	false	0	37	false	0	36	false	-3	0	false
FMO3_WILD_P153L_E158K	PHE	182	93	false	87	false	118	0	88	true	0	10	false	-1	20	false	1	20	true	0	11	true	0	11	false	1	0	true	false	1	0	false	0	23	0	24	false	0	19	false	0	37	false	0	46	false	-2	80	false
FMO3_WILD_P153L_E158K	ASN	183	90	false	80	false	127	0	84	true	0	85	false	0	34	false	0	34	true	0	31	false	0	31	true	2	0	true	false	1	0	true	0	55	0	43	true	0	33	false	0	37	false	0	92	false	-1	50	false
FMO3_WILD_P153L_E158K	GLY	184	95	false	104	false	100	0	62	true	0	85	false	0	26	true	0	26	false	0	10	false	0	10	true	2	0	true	false	1	0	true	0	17	0	35	true	0	14	false	0	37	false	0	92	false	0	28	false
FMO3_WILD_P153L_E158K	LYS	185	112	false	112	false	76	0	11	true	0	85	false	0	77	true	0	77	false	0	57	false	0	57	true	2	0	true	false	1	0	true	0	26	0	28	true	0	83	false	0	37	false	0	87	false	0	77	false
FMO3_WILD_P153L_E158K	ARG	186	106	false	134	true	63	0	64	false	0	45	false	0	77	true	0	77	false	0	20	false	0	20	true	2	0	true	false	1	0	true	0	26	0	29	true	0	71	false	0	36	false	0	40	false	0	77	false
FMO3_WILD_P153L_E158K	VAL	187	105	false	152	true	52	0	23	false	0	30	false	0	41	true	0	41	false	0	43	true	0	43	false	2	0	true	false	0	98	false	0	26	0	26	false	0	12	false	0	36	false	0	30	false	0	89	false
FMO3_WILD_P153L_E158K	LEU	188	96	false	133	true	78	0	12	false	0	30	false	1	20	true	-1	20	false	0	43	true	0	43	false	2	0	true	false	0	95	false	0	20	0	31	true	0	31	false	0	37	false	0	15	false	0	91	false
FMO3_WILD_P153L_E158K	VAL	189	96	false	133	true	78	0	4	false	0	60	false	1	20	true	-1	20	false	0	73	true	0	73	false	2	0	true	false	0	93	false	0	20	0	29	true	0	97	false	0	38	false	0	63	false	0	91	false
FMO3_WILD_P153L_E158K	VAL	190	88	false	113	true	105	0	29	false	0	60	false	1	30	true	-1	30	false	1	20	true	-1	20	false	0	99	true	false	0	94	false	0	14	0	23	false	0	12	false	0	39	false	0	84	false	0	77	false
FMO3_WILD_P153L_E158K	GLY	191	83	false	89	false	131	0	44	false	0	40	false	1	70	true	-1	70	false	0	91	true	0	91	false	0	24	false	false	0	96	false	0	32	0	28	true	0	26	true	0	41	false	0	16	false	0	51	false
FMO3_WILD_P153L_E158K	LEU	192	85	false	91	false	128	0	1	false	0	15	false	1	20	true	-1	20	false	0	61	true	0	61	false	0	25	false	false	1	0	false	0	57	0	14	false	0	2	false	0	42	false	0	30	false	0	53	false
FMO3_WILD_P153L_E158K	GLY	193	69	false	83	false	152	0	16	false	0	65	false	1	0	true	-1	0	false	0	40	true	0	40	false	0	64	false	false	1	0	true	0	39	0	31	true	0	13	false	0	45	false	0	39	false	-1	70	false
FMO3_WILD_P153L_E158K	ASN	194	77	false	88	false	143	0	54	true	1	40	true	0	17	true	0	17	false	0	33	true	0	33	false	-1	10	false	true	1	10	true	0	42	0	36	true	0	21	false	0	45	false	0	21	false	-3	20	false
FMO3_WILD_P153L_E158K	SER	195	84	false	88	false	141	0	97	true	2	0	true	0	20	true	0	20	false	0	10	false	0	10	true	-1	10	false	true	1	10	true	0	37	0	31	true	0	18	false	0	47	false	0	43	false	-2	80	false
FMO3_WILD_P153L_E158K	GLY	196	90	false	104	false	117	0	54	true	2	50	true	0	44	true	0	44	false	0	10	false	0	10	true	-1	10	false	true	1	0	true	0	27	0	37	true	0	17	false	0	48	false	0	31	false	-2	40	false
FMO3_WILD_P153L_E158K	CYS	197	109	false	102	false	94	0	12	true	1	70	true	0	56	false	0	56	true	0	29	false	0	29	true	-1	10	false	true	1	0	false	0	16	0	43	true	0	22	false	0	50	false	0	19	false	-4	0	false
FMO3_WILD_P153L_E158K	ASP	198	105	true	108	false	88	0	14	false	0	45	false	0	40	false	0	40	true	0	57	true	0	57	false	-2	10	false	true	0	97	false	0	16	0	45	true	0	32	true	0	50	true	0	21	false	-4	20	false
FMO3_WILD_P153L_E158K	ILE	199	115	true	105	false	70	0	14	false	0	80	false	0	41	true	0	41	false	0	33	false	0	33	true	-2	10	false	true	0	96	false	0	96	0	42	true	0	32	true	0	51	true	0	36	false	-2	40	false
FMO3_WILD_P153L_E158K	ALA	200	122	true	95	false	73	0	35	false	0	55	false	0	41	true	0	41	false	0	71	false	0	71	true	-2	10	false	true	0	97	false	0	6	0	58	true	0	18	false	0	53	true	0	56	false	-2	40	false
FMO3_WILD_P153L_E158K	THR	201	106	true	98	false	93	0	2	false	0	30	false	0	44	false	0	44	true	0	26	false	0	26	true	-1	10	false	true	0	99	false	0	48	0	58	true	0	19	false	0	54	true	0	45	false	-2	20	false
FMO3_WILD_P153L_E158K	GLU	202	111	true	89	false	92	0	15	false	0	60	false	0	40	false	0	40	true	0	26	false	0	26	true	-1	0	false	true	1	0	true	0	35	0	59	true	0	22	false	0	55	true	1	30	true	-2	60	false
FMO3_WILD_P153L_E158K	LEU	203	95	true	109	false	98	0	66	false	0	60	false	0	19	true	0	19	false	0	46	false	0	46	true	0	29	false	false	1	0	true	0	13	0	63	true	0	19	false	0	55	true	1	80	true	-1	80	false
FMO3_WILD_P153L_E158K	SER	204	97	true	100	false	100	0	48	false	0	60	false	0	70	false	0	70	true	0	46	false	0	46	true	-1	0	false	true	1	0	true	0	12	0	61	true	0	13	false	0	57	true	1	30	true	-3	50	false
FMO3_WILD_P153L_E158K	ARG	205	115	true	89	false	82	0	17	false	0	90	false	-1	30	false	1	30	true	0	94	false	0	94	true	-1	0	false	true	1	0	true	0	15	0	62	true	0	14	false	0	58	true	1	30	true	-4	0	false
FMO3_WILD_P153L_E158K	THR	206	118	true	90	false	83	0	49	false	0	90	false	0	74	false	0	74	true	0	54	false	0	54	true	-1	0	false	true	1	0	true	0	15	0	61	true	0	99	false	0	57	true	2	60	true	-3	0	false
FMO3_WILD_P153L_E158K	ALA	207	123	true	98	false	72	0	71	false	0	90	false	0	14	false	0	14	true	0	59	false	0	59	true	0	71	false	false	1	0	true	0	18	0	49	true	0	23	false	0	57	true	1	50	true	-1	60	false
FMO3_WILD_P153L_E158K	GLU	208	121	true	104	true	70	0	85	false	0	45	false	0	67	false	0	67	true	0	36	false	0	36	true	0	52	false	false	1	0	true	0	33	0	45	true	0	24	true	0	57	true	0	74	false	-1	80	false
FMO3_WILD_P153L_E158K	GLN	209	110	true	130	true	63	0	28	false	0	30	false	0	67	false	0	67	true	0	33	true	0	33	false	0	72	false	false	0	98	false	0	84	0	34	true	0	28	true	0	55	true	0	36	false	-1	80	false
FMO3_WILD_P153L_E158K	VAL	210	100	true	129	true	75	0	7	false	0	30	false	0	34	true	0	34	false	0	23	true	0	23	false	-1	0	false	true	0	95	false	0	29	0	42	true	0	42	true	0	54	true	0	47	false	-2	0	false
FMO3_WILD_P153L_E158K	MET	211	93	true	111	true	98	0	31	false	0	2	false	0	78	false	0	78	true	0	11	true	0	11	false	0	25	false	false	0	94	false	0	84	0	23	false	0	35	true	0	52	true	0	37	false	-1	90	false
FMO3_WILD_P153L_E158K	ILE	212	85	true	109	true	107	0	64	false	0	26	false	0	37	false	0	37	true	0	11	true	0	11	false	0	35	false	false	0	96	false	0	35	0	28	true	0	31	true	0	51	true	0	42	false	-2	40	false
FMO3_WILD_P153L_E158K	SER	213	79	true	94	false	131	0	18	false	0	69	false	0	22	false	0	22	true	0	10	true	0	10	false	0	99	true	false	1	0	true	0	11	0	26	false	0	33	true	0	51	true	0	75	false	-2	20	false
FMO3_WILD_P153L_E158K	SER	214	76	false	92	false	134	0	24	true	2	20	true	0	28	true	0	28	false	0	11	false	0	11	true	1	0	true	false	1	10	true	0	33	0	13	false	0	36	true	0	50	false	0	75	false	-2	20	false
FMO3_WILD_P153L_E158K	ARG	215	76	false	92	false	134	0	2	true	2	80	true	0	29	false	0	29	true	0	34	false	0	34	true	0	99	true	false	1	10	true	0	21	0	27	false	0	31	true	0	49	false	1	40	true	-1	50	false
FMO3_WILD_P153L_E158K	SER	216	77	false	99	false	134	0	21	true	2	30	true	0	33	false	0	33	true	0	11	false	0	11	true	1	0	true	false	1	10	true	0	17	0	23	false	0	21	false	0	48	false	1	10	true	-1	60	false
FMO3_WILD_P153L_E158K	GLY	217	83	false	117	false	111	0	48	true	1	50	true	0	32	false	0	32	true	0	14	true	0	14	false	0	99	true	false	1	10	true	0	94	0	31	true	0	27	true	0	46	false	0	62	false	-2	0	false
FMO3_WILD_P153L_E158K	SER	218	101	false	120	true	87	0	24	false	0	81	false	0	32	false	0	32	true	0	37	true	0	37	false	0	99	true	false	1	0	true	0	26	0	39	true	0	23	false	0	45	false	0	31	false	-2	0	false
FMO3_WILD_P153L_E158K	TRP	219	101	false	120	true	87	0	55	false	0	32	false	0	73	false	0	73	true	0	76	true	0	76	false	2	0	true	false	0	99	false	0	14	0	50	true	0	31	true	0	43	false	0	31	false	-1	70	false
FMO3_WILD_P153L_E158K	VAL	220	100	false	113	true	87	0	54	false	0	30	false	0	23	true	0	23	false	0	37	true	0	37	false	0	99	true	false	0	96	false	0	55	0	53	true	0	26	true	0	41	false	0	62	false	0	87	false
FMO3_WILD_P153L_E158K	MET	221	100	false	113	true	87	0	5	false	0	60	false	0	22	true	0	22	false	0	59	true	0	59	false	1	0	true	false	0	95	false	0	91	0	42	true	0	11	false	0	39	false	0	34	false	0	97	false
FMO3_WILD_P153L_E158K	SER	222	93	false	119	true	96	0	59	false	0	60	false	0	12	false	0	12	true	1	10	true	-1	10	false	0	66	false	false	0	96	false	0	36	0	43	true	0	18	false	0	38	false	0	34	false	0	49	false
FMO3_WILD_P153L_E158K	ARG	223	101	false	112	true	96	0	17	false	0	30	false	0	42	false	0	42	true	0	20	true	0	20	false	0	36	false	false	0	97	false	0	36	0	43	true	0	23	false	0	35	false	0	78	false	0	43	false
FMO3_WILD_P153L_E158K	VAL	224	96	false	105	true	112	0	13	false	0	45	false	0	37	false	0	37	true	0	43	false	0	43	true	0	19	false	false	0	99	false	0	76	0	44	true	0	22	false	0	33	false	1	30	true	-1	30	false
FMO3_WILD_P153L_E158K	TRP	225	87	false	85	true	138	0	25	false	0	85	false	0	98	false	0	98	true	0	23	false	0	23	true	0	65	false	false	1	0	true	0	14	0	50	true	0	28	true	0	32	false	0	93	false	-1	50	false
FMO3_WILD_P153L_E158K	ASP	226	80	false	87	false	143	0	29	true	0	65	false	-1	40	false	1	40	true	0	14	true	0	14	false	0	74	false	false	1	0	true	0	13	0	53	true	0	18	false	0	30	false	0	75	false	-2	20	false
FMO3_WILD_P153L_E158K	ASN	227	67	false	86	false	144	0	11	true	0	50	false	-1	40	false	1	40	true	0	57	true	0	57	false	0	94	false	false	1	0	true	0	15	0	40	true	0	27	true	0	28	false	1	60	true	0	38	false
FMO3_WILD_P153L_E158K	GLY	228	73	false	101	false	129	0	38	true	0	30	false	-1	30	false	1	30	true	0	84	true	0	84	false	-2	0	false	true	1	0	true	0	78	0	36	true	0	32	true	0	27	false	1	60	true	-1	0	false
FMO3_WILD_P153L_E158K	TYR	229	84	false	95	false	127	0	13	true	1	0	true	-1	50	false	1	50	true	0	71	false	0	71	true	-2	0	false	true	0	99	false	0	25	0	15	false	0	98	false	0	26	false	1	60	true	0	97	false
FMO3_WILD_P153L_E158K	PRO	230	99	false	88	false	113	0	13	false	0	11	false	-1	0	false	1	0	true	0	54	true	0	54	false	-2	0	false	true	0	96	false	0	25	0	15	false	0	21	false	0	25	false	0	96	false	-1	10	false
FMO3_WILD_P153L_E158K	TRP	231	117	false	102	true	90	0	83	false	0	20	false	0	19	false	0	19	true	0	83	true	0	83	false	-1	0	false	true	0	93	false	0	28	0	12	false	0	11	false	0	24	false	0	80	false	1	10	true
FMO3_WILD_P153L_E158K	ASP	232	124	false	100	true	81	0	3	false	0	60	false	0	67	true	0	67	false	1	10	true	-1	10	false	-1	0	false	true	0	92	false	0	35	0	39	false	0	59	false	0	23	false	0	42	false	2	30	true
FMO3_WILD_P153L_E158K	MET	233	122	false	124	true	57	0	32	false	0	60	false	0	63	true	0	63	false	0	97	true	0	97	false	-1	0	false	true	0	91	false	0	20	0	14	false	0	27	true	0	23	false	0	20	false	2	30	true
FMO3_WILD_P153L_E158K	LEU	234	108	false	132	true	66	0	34	false	0	60	false	0	28	true	0	28	false	1	0	true	-1	0	false	0	35	false	false	0	92	false	0	26	0	18	false	0	37	true	0	22	false	0	28	false	1	60	true
FMO3_WILD_P153L_E158K	LEU	235	101	false	127	true	75	0	16	false	0	30	false	0	77	true	0	77	false	0	11	true	0	11	false	0	36	false	false	0	94	false	0	28	0	20	false	0	33	true	0	21	false	0	32	false	2	90	true
FMO3_WILD_P153L_E158K	VAL	236	96	false	128	true	75	0	43	false	0	60	false	0	82	true	0	82	false	0	90	true	0	90	false	0	2	false	false	0	96	false	0	27	0	20	false	0	33	true	0	21	false	0	28	false	1	20	true
FMO3_WILD_P153L_E158K	THR	237	88	false	109	true	101	0	9	false	0	60	false	1	10	true	-1	10	false	0	71	true	0	71	false	0	99	true	false	0	98	false	0	30	0	21	false	0	24	false	0	21	false	0	34	false	1	70	true
FMO3_WILD_P153L_E158K	ARG	238	88	false	109	true	101	0	43	false	0	60	false	1	20	true	-1	20	false	0	51	true	0	51	false	1	0	true	false	1	0	false	0	48	0	39	true	0	22	false	0	21	false	0	59	false	2	20	true
FMO3_WILD_P153L_E158K	PHE	239	90	false	116	true	93	0	21	false	0	60	false	1	20	true	-1	20	false	0	61	true	0	61	false	1	0	true	false	1	0	false	0	29	0	45	true	0	31	true	0	20	false	0	69	false	2	20	true
FMO3_WILD_P153L_E158K	GLY	240	95	false	115	true	92	0	5	false	0	45	false	0	38	true	0	38	false	0	66	true	0	66	false	2	0	true	false	1	0	true	0	12	0	59	true	0	31	true	0	20	false	0	40	false	0	59	false
FMO3_WILD_P153L_E158K	THR	241	110	false	111	true	79	0	12	false	0	30	false	0	48	false	0	48	true	0	17	true	0	17	false	2	0	true	false	1	0	false	0	53	0	52	true	0	28	true	0	21	false	0	40	false	0	60	false
FMO3_WILD_P153L_E158K	PHE	242	110	false	94	true	94	0	97	false	0	60	false	0	79	false	0	79	true	0	57	true	0	57	false	2	0	true	false	1	0	false	0	53	0	50	true	0	40	true	0	21	false	0	75	false	0	80	false
FMO3_WILD_P153L_E158K	LEU	243	101	false	80	false	118	0	12	true	0	60	false	0	13	true	0	13	false	0	19	true	0	19	false	0	99	true	false	1	0	true	0	37	0	49	true	0	39	true	0	22	false	1	20	true	0	69	false
FMO3_WILD_P153L_E158K	LYS	244	101	false	80	false	118	0	61	true	0	34	false	0	36	false	0	36	true	0	44	true	0	44	false	1	0	true	false	1	0	true	0	19	0	34	true	0	24	false	0	23	false	0	70	false	0	57	false
FMO3_WILD_P153L_E158K	ASN	245	85	false	77	false	130	0	33	true	0	78	false	0	39	false	0	39	true	0	39	true	0	39	false	1	0	true	false	1	0	true	0	13	0	29	true	0	15	false	0	24	false	1	20	true	0	51	false
FMO3_WILD_P153L_E158K	ASN	246	85	false	94	false	115	0	11	true	0	57	false	0	11	false	0	11	true	0	86	true	0	86	false	0	99	true	false	1	0	true	0	22	0	29	true	0	26	true	0	25	false	2	20	true	0	17	false
FMO3_WILD_P153L_E158K	LEU	247	100	false	97	false	93	0	69	false	0	96	false	0	78	true	0	78	false	0	10	false	0	10	true	1	0	true	false	1	0	true	0	20	0	30	true	0	27	true	0	26	false	1	10	true	0	30	false
FMO3_WILD_P153L_E158K	PRO	248	92	false	107	false	90	0	22	false	0	10	false	0	43	false	0	43	true	0	59	true	0	59	false	0	99	true	false	1	0	true	0	14	0	37	true	0	33	true	0	27	false	0	48	false	-2	0	false
FMO3_WILD_P153L_E158K	THR	249	97	false	115	false	88	0	9	false	0	29	false	0	39	false	0	39	true	0	57	true	0	57	false	-1	0	false	true	1	0	true	0	13	0	36	true	0	24	false	0	28	false	0	40	false	-2	50	false
FMO3_WILD_P153L_E158K	ALA	250	104	false	99	false	100	0	21	false	0	13	false	0	10	false	0	10	true	0	17	true	0	17	false	-1	0	false	true	1	0	false	0	22	0	50	true	0	10	false	0	29	false	0	81	false	0	63	false
FMO3_WILD_P153L_E158K	ILE	251	95	false	110	true	108	0	18	false	0	62	false	0	71	true	0	71	false	0	40	true	0	40	false	-1	0	false	true	0	99	false	0	32	0	43	true	0	17	false	0	30	false	0	55	false	1	20	true
FMO3_WILD_P153L_E158K	SER	252	102	false	100	true	111	0	59	false	0	61	false	0	14	true	0	14	false	0	66	true	0	66	false	-1	0	false	true	0	99	false	0	49	0	37	true	0	12	false	0	30	false	0	32	false	0	36	false
FMO3_WILD_P153L_E158K	ASP	253	103	false	109	true	103	0	86	false	0	60	false	0	79	true	0	79	false	0	93	true	0	93	false	-1	0	false	true	0	98	false	0	25	0	14	false	0	23	false	0	30	false	0	49	false	1	0	false
FMO3_WILD_P153L_E158K	TRP	254	100	false	134	true	79	0	12	false	0	60	false	0	43	true	0	43	false	1	10	true	-1	10	false	0	27	false	false	0	96	false	0	16	0	18	false	0	16	false	0	30	false	0	52	false	0	94	false
FMO3_WILD_P153L_E158K	LEU	255	105	false	121	true	81	0	11	false	0	30	false	0	16	false	0	16	true	0	39	true	0	39	false	0	28	false	false	0	94	false	0	23	0	15	false	0	12	false	0	30	false	0	77	false	0	51	false
FMO3_WILD_P153L_E158K	TYR	256	100	false	117	true	90	0	28	false	0	60	false	0	44	false	0	44	true	0	40	true	0	40	false	0	77	false	false	0	94	false	0	10	0	44	false	0	16	false	0	30	false	0	80	false	0	89	false
FMO3_WILD_P153L_E158K	VAL	257	115	false	109	true	77	0	15	false	0	60	false	0	74	false	0	74	true	1	0	true	-1	0	false	0	32	false	false	0	95	false	0	29	0	34	false	0	78	false	0	31	false	0	75	false	0	33	false
FMO3_WILD_P153L_E158K	LYS	258	110	false	85	true	103	0	69	false	0	45	false	0	16	false	0	16	true	0	50	true	0	50	false	0	99	true	false	0	98	false	0	18	0	20	false	0	30	true	0	32	false	1	50	true	0	91	false
FMO3_WILD_P153L_E158K	GLN	259	115	true	86	false	95	0	67	false	0	30	false	0	56	false	0	56	true	0	31	true	0	31	false	2	0	true	false	0	99	false	0	91	0	29	true	0	43	true	0	33	false	0	95	false	0	67	false
FMO3_WILD_P153L_E158K	MET	260	112	true	85	false	94	0	17	false	0	45	false	0	67	false	0	67	true	0	44	false	0	44	true	2	0	true	false	0	98	false	0	20	0	26	false	0	59	true	0	34	false	2	50	true	0	67	false
FMO3_WILD_P153L_E158K	ASN	261	107	true	90	false	94	0	79	false	0	45	false	0	96	false	0	96	true	0	30	false	0	30	true	3	0	true	false	0	97	false	0	34	0	39	true	0	54	true	0	36	false	1	10	true	-1	50	false
FMO3_WILD_P153L_E158K	ALA	262	117	true	92	false	80	0	39	false	0	45	false	-1	80	false	1	80	true	0	30	false	0	30	true	3	10	true	false	0	97	false	0	43	0	35	true	0	60	true	0	36	false	1	30	true	-2	20	false
FMO3_WILD_P153L_E158K	ARG	263	111	true	93	false	87	0	11	false	0	70	false	-1	70	false	1	70	true	0	20	false	0	20	true	1	10	true	false	0	96	false	0	60	0	20	false	0	58	true	0	37	false	1	70	true	-2	40	false
FMO3_WILD_P153L_E158K	PHE	264	122	true	82	false	82	0	4	false	1	30	true	-1	70	false	1	70	true	0	81	false	0	81	true	1	10	true	false	0	98	false	0	44	0	15	false	0	66	true	0	37	false	1	90	true	-2	50	false
FMO3_WILD_P153L_E158K	LYS	265	113	true	68	false	106	0	18	false	1	50	true	-2	10	false	2	10	true	0	81	false	0	81	true	1	10	true	false	0	99	false	0	32	0	37	false	0	61	true	0	37	false	2	90	true	-2	80	false
FMO3_WILD_P153L_E158K	HIS	266	101	false	82	false	109	0	2	true	2	20	true	-1	70	false	1	70	true	0	56	false	0	56	true	1	10	true	false	1	0	false	0	28	0	86	false	0	55	true	0	37	false	2	40	true	-2	60	false
FMO3_WILD_P153L_E158K	GLU	267	89	false	83	false	125	0	81	true	2	50	true	-1	50	false	1	50	true	0	13	false	0	13	true	1	10	true	false	1	0	false	0	15	0	19	false	0	48	true	0	36	false	2	70	true	-1	40	false
FMO3_WILD_P153L_E158K	ASN	268	86	false	100	false	121	0	14	true	2	30	true	0	81	false	0	81	true	0	23	false	0	23	true	0	84	false	false	0	99	false	0	19	0	21	false	0	42	true	0	36	false	1	10	true	0	42	false
FMO3_WILD_P153L_E158K	TYR	269	99	false	109	false	97	0	14	true	1	30	true	-1	30	false	1	30	true	0	39	true	0	39	false	0	8	false	false	0	97	false	0	13	0	26	false	0	19	false	0	35	false	0	81	false	-1	70	false
FMO3_WILD_P153L_E158K	GLY	270	95	false	91	false	106	0	24	false	0	80	false	0	44	false	0	44	true	0	31	true	0	31	false	0	91	false	true	0	95	false	0	45	0	23	false	0	14	false	0	35	false	0	72	false	0	22	false
FMO3_WILD_P153L_E158K	LEU	271	111	false	99	false	82	0	12	false	0	15	false	0	48	false	0	48	true	1	0	true	-1	0	false	-1	0	false	true	0	93	false	0	13	0	93	false	0	19	false	0	36	false	0	37	false	0	57	false
FMO3_WILD_P153L_E158K	MET	272	98	false	86	false	106	0	67	false	0	40	false	0	13	false	0	13	true	1	0	true	-1	0	false	0	16	false	false	0	93	false	0	27	0	23	false	0	87	false	0	37	false	0	38	false	0	33	false
FMO3_WILD_P153L_E158K	PRO	273	81	false	83	false	130	0	74	false	0	40	false	0	72	true	0	72	false	0	67	true	0	67	false	0	85	false	false	0	94	false	0	44	0	27	false	0	19	false	0	39	false	0	38	false	0	86	false
FMO3_WILD_P153L_E158K	LEU	274	92	false	108	true	105	0	51	false	0	60	false	1	30	true	-1	30	false	0	89	true	0	89	false	0	25	false	false	0	96	false	0	28	0	43	true	0	40	true	0	41	false	0	34	false	1	70	true
FMO3_WILD_P153L_E158K	ASN	275	92	false	108	true	105	0	27	false	0	60	false	0	83	true	0	83	false	0	89	true	0	89	false	1	0	true	false	0	97	false	0	12	0	47	true	0	29	true	0	43	false	0	28	false	1	80	true
FMO3_WILD_P153L_E158K	GLY	276	97	false	115	true	90	0	15	false	0	30	false	0	22	false	0	22	true	0	27	true	0	27	false	2	0	true	false	0	99	false	0	11	0	37	true	0	32	true	0	43	false	0	36	false	0	18	false
FMO3_WILD_P153L_E158K	VAL	277	112	true	112	true	76	0	15	false	0	30	false	0	62	false	0	62	true	0	16	false	0	16	true	1	0	true	false	0	99	false	0	78	0	34	true	0	38	true	0	44	false	0	87	false	-1	20	false
FMO3_WILD_P153L_E158K	LEU	278	123	true	83	true	82	0	3	false	0	75	false	0	62	false	0	62	true	0	84	false	0	84	true	1	0	true	false	1	0	true	0	36	0	30	true	0	30	true	0	44	false	0	94	false	-1	20	false
FMO3_WILD_P153L_E158K	ARG	279	105	true	70	true	105	0	42	false	1	10	true	0	58	false	0	58	true	0	81	false	0	81	true	0	99	true	false	1	0	true	0	62	0	36	true	0	34	true	0	43	false	1	50	true	-1	80	false
FMO3_WILD_P153L_E158K	LYS	280	104	true	87	false	94	0	59	false	1	30	true	0	12	true	0	12	false	0	60	false	0	60	true	1	0	true	false	1	0	true	0	11	0	27	false	0	29	true	0	43	false	1	50	true	0	33	false
FMO3_WILD_P153L_E158K	GLU	281	101	true	100	false	84	0	31	false	1	30	true	0	22	false	0	22	true	0	46	false	0	46	true	1	0	true	false	1	0	true	0	12	0	28	true	0	21	false	0	43	false	1	50	true	0	11	false
FMO3_WILD_P153L_E158K	PRO	282	85	false	103	false	104	0	29	false	2	0	true	-1	10	false	1	10	true	0	74	false	0	74	true	0	57	false	false	1	0	true	0	23	0	31	true	0	20	false	0	43	false	1	30	true	-1	60	false
FMO3_WILD_P153L_E158K	VAL	283	98	false	104	false	103	0	39	false	2	20	true	-1	90	false	1	90	true	0	74	false	0	74	true	-1	0	false	true	1	0	true	0	23	0	32	true	0	32	true	0	43	false	1	10	true	-3	50	false
FMO3_WILD_P153L_E158K	PHE	284	109	true	76	false	109	0	56	false	1	60	true	0	97	false	0	97	true	0	74	false	0	74	true	-2	0	false	true	0	99	false	0	32	0	29	true	0	24	true	0	43	false	1	10	true	-2	0	false
FMO3_WILD_P153L_E158K	ASN	285	114	true	75	false	108	0	95	false	0	96	false	0	71	false	0	71	true	0	57	false	0	57	true	-3	0	false	true	0	99	false	0	36	0	47	false	0	23	false	0	43	false	0	57	false	-1	60	false
FMO3_WILD_P153L_E158K	ASP	286	108	true	74	false	107	0	22	false	0	89	false	0	12	false	0	12	true	0	57	false	0	57	true	-2	0	false	true	0	99	false	0	84	0	17	false	0	26	true	0	43	false	1	20	true	-1	0	false
FMO3_WILD_P153L_E158K	GLU	287	117	true	77	false	87	0	28	false	0	67	false	0	33	false	0	33	true	0	20	false	0	20	true	-2	0	false	true	1	0	false	0	28	0	20	false	0	34	true	0	43	false	1	40	true	-1	50	false
FMO3_WILD_P153L_E158K	LEU	288	99	true	88	false	105	0	68	false	0	75	false	0	6	true	0	6	false	0	60	false	0	60	true	-2	0	false	true	0	99	false	0	37	0	12	false	0	26	true	0	42	false	1	10	true	-1	0	false
FMO3_WILD_P153L_E158K	PRO	289	91	true	98	false	102	0	54	false	0	30	false	0	11	true	0	11	false	0	31	false	0	31	true	-2	0	false	true	0	97	false	0	29	0	18	false	0	34	true	0	41	false	0	48	false	-1	0	false
FMO3_WILD_P153L_E158K	ALA	290	110	false	111	true	78	0	76	false	0	30	false	0	78	true	0	78	false	0	37	true	0	37	false	-2	10	false	true	0	96	false	0	23	0	17	false	0	24	false	0	39	false	0	23	false	0	39	false
FMO3_WILD_P153L_E158K	SER	291	99	false	118	true	92	0	19	false	0	60	false	1	10	true	-1	10	false	0	94	true	0	94	false	-1	10	false	true	0	94	false	0	43	0	34	true	0	25	true	0	38	false	0	15	false	0	89	false
FMO3_WILD_P153L_E158K	ILE	292	96	false	117	true	95	0	19	false	0	60	false	2	0	true	-2	0	false	0	69	true	0	69	false	0	64	false	false	0	92	false	0	61	0	31	true	0	28	true	0	37	false	0	95	false	1	80	true
FMO3_WILD_P153L_E158K	LEU	293	96	false	117	true	95	0	34	false	0	60	false	2	10	true	-2	10	false	0	94	true	0	94	false	0	62	false	false	0	91	false	0	66	0	26	false	0	21	false	0	36	false	0	66	false	1	20	true
FMO3_WILD_P153L_E158K	CYS	294	88	false	128	true	93	0	87	false	0	60	false	2	10	true	-2	10	false	1	10	true	-1	10	false	0	64	false	false	0	90	false	0	66	0	29	true	0	16	false	0	34	false	0	37	false	0	74	false
FMO3_WILD_P153L_E158K	GLY	295	82	false	125	true	99	0	1	false	0	60	false	2	40	true	-2	40	false	1	10	true	-1	10	false	0	69	false	false	0	91	false	0	51	0	17	false	0	29	true	0	33	false	0	7	false	1	40	true
FMO3_WILD_P153L_E158K	ILE	296	91	false	144	true	72	0	14	false	0	60	false	2	10	true	-2	10	false	1	0	true	-1	0	false	0	94	true	false	0	91	false	0	47	0	21	false	0	28	true	0	32	false	0	63	false	1	50	true
FMO3_WILD_P153L_E158K	VAL	297	96	false	123	true	86	0	23	false	0	30	false	1	40	true	-1	40	false	0	36	true	0	36	false	0	94	true	false	0	93	false	0	41	0	22	false	0	35	true	0	33	false	0	23	false	0	36	false
FMO3_WILD_P153L_E158K	SER	298	86	false	98	false	111	0	28	false	0	20	false	0	58	true	0	58	false	0	21	true	0	21	false	0	94	true	false	0	96	false	0	38	0	21	false	0	45	true	0	34	false	0	37	false	-1	40	false
FMO3_WILD_P153L_E158K	VAL	299	87	false	91	false	114	0	22	false	0	50	false	0	77	true	0	77	false	0	19	true	0	19	false	1	0	true	false	0	99	false	0	15	0	25	false	0	55	true	0	34	false	0	84	false	0	88	false
FMO3_WILD_P153L_E158K	LYS	300	87	false	91	false	114	0	17	true	1	20	true	0	38	true	0	38	false	0	14	true	0	14	false	2	0	true	false	1	0	true	0	55	0	31	true	0	50	true	0	34	false	0	84	false	0	88	false
FMO3_WILD_P153L_E158K	PRO	301	87	false	91	false	114	0	23	true	2	40	true	0	51	false	0	51	true	0	50	false	0	50	true	1	0	true	false	1	0	true	0	12	0	38	true	0	41	true	0	33	false	1	30	true	-2	60	false
FMO3_WILD_P153L_E158K	ASN	302	110	false	88	false	95	0	36	true	3	0	true	0	67	false	0	67	true	0	89	false	0	89	true	0	99	true	false	1	0	true	0	12	0	31	true	0	51	true	0	33	false	2	90	true	-2	0	false
FMO3_WILD_P153L_E158K	VAL	303	118	false	102	false	71	0	36	true	2	50	true	0	66	false	0	66	true	0	74	false	0	74	true	1	0	true	false	1	0	true	0	18	0	47	true	0	43	true	0	32	false	1	30	true	-1	90	false
FMO3_WILD_P153L_E158K	LYS	304	113	true	95	false	82	0	17	false	1	50	true	-1	50	false	1	50	true	0	26	false	0	26	true	0	81	false	false	1	0	true	0	17	0	47	true	0	42	true	0	32	false	1	20	true	-3	20	false
FMO3_WILD_P153L_E158K	GLU	305	119	true	89	false	76	0	96	false	1	50	true	-1	20	false	1	20	true	0	69	false	0	69	true	-1	0	false	true	1	0	true	0	28	0	36	true	0	33	true	0	32	false	1	30	true	-3	10	false
FMO3_WILD_P153L_E158K	PHE	306	102	true	110	false	81	0	39	false	1	20	true	-1	10	false	1	10	true	0	60	false	0	60	true	-1	0	false	true	1	0	true	0	91	0	31	true	0	21	false	0	32	false	2	50	true	-3	60	false
FMO3_WILD_P153L_E158K	THR	307	93	true	102	false	102	0	36	false	0	90	false	0	48	false	0	48	true	0	86	false	0	86	true	-1	0	false	true	1	0	true	0	25	0	21	false	0	21	false	0	32	false	1	70	true	-3	0	false
FMO3_WILD_P153L_E158K	GLU	308	108	true	89	false	94	0	44	false	0	45	false	0	44	false	0	44	true	0	36	false	0	36	true	-1	0	false	true	1	0	true	0	21	0	34	true	0	12	false	0	33	false	0	97	false	-2	60	false
FMO3_WILD_P153L_E158K	THR	309	97	true	115	true	88	0	23	false	0	15	false	0	30	true	0	30	false	0	33	true	0	33	false	-2	0	false	true	1	0	true	0	38	0	32	true	0	11	false	0	33	false	0	78	false	0	91	false
FMO3_WILD_P153L_E158K	SER	310	105	true	113	true	79	0	77	false	0	15	false	0	30	true	0	30	false	0	33	true	0	33	false	-2	0	false	true	1	0	true	0	93	0	26	false	0	11	false	0	32	false	0	47	false	0	91	false
FMO3_WILD_P153L_E158K	ALA	311	123	true	102	true	61	0	85	false	0	30	false	0	40	false	0	40	true	0	16	false	0	16	true	-3	0	false	true	0	98	false	0	20	0	31	true	0	15	false	0	31	false	0	47	false	-3	0	false
FMO3_WILD_P153L_E158K	ILE	312	115	true	99	true	81	0	11	false	0	30	false	0	37	false	0	37	true	0	16	false	0	16	true	-3	0	false	true	0	96	false	0	9	0	24	false	0	98	false	0	31	false	0	54	false	-3	10	false
FMO3_WILD_P153L_E158K	PHE	313	106	false	81	false	109	0	96	true	0	70	false	0	56	false	0	56	true	0	21	false	0	21	true	-2	0	false	true	0	97	false	0	22	0	11	false	0	20	false	0	31	false	0	40	false	-2	80	false
FMO3_WILD_P153L_E158K	GLU	314	97	false	84	false	118	0	92	true	0	85	false	0	52	true	0	52	false	0	11	false	0	11	true	-2	0	false	true	1	0	true	0	40	0	21	false	0	56	false	0	31	false	0	57	false	-1	30	false
FMO3_WILD_P153L_E158K	ASP	315	86	false	110	false	111	0	45	true	0	25	false	0	92	true	0	92	false	0	71	true	0	71	false	-2	0	false	true	1	0	true	0	34	0	21	false	0	15	false	0	29	false	0	57	false	0	40	false
FMO3_WILD_P153L_E158K	GLY	316	87	false	125	false	89	0	93	true	0	45	false	0	33	true	0	33	false	0	17	true	0	17	false	-3	0	false	true	1	0	true	0	40	0	15	false	0	66	false	0	27	false	0	57	false	0	23	false
FMO3_WILD_P153L_E158K	THR	317	108	false	116	true	69	0	12	false	0	95	false	0	21	false	0	21	true	0	61	false	0	61	true	-3	0	false	true	1	0	true	0	47	0	21	false	0	78	false	0	24	false	0	57	false	-1	80	false
FMO3_WILD_P153L_E158K	ILE	318	104	false	104	true	84	0	21	false	0	30	false	0	22	false	0	22	true	0	19	false	0	19	true	-3	0	false	true	0	99	false	0	26	0	14	false	0	16	false	0	23	false	0	34	false	-1	90	false
FMO3_WILD_P153L_E158K	PHE	319	104	false	104	true	84	0	38	false	0	60	false	0	22	false	0	22	true	0	50	true	0	50	false	-3	0	false	true	0	99	false	0	17	0	23	false	0	17	false	0	22	false	0	24	false	-2	10	false
FMO3_WILD_P153L_E158K	GLU	320	103	false	90	true	105	0	5	false	0	30	false	0	64	true	0	64	false	0	71	true	0	71	false	-2	10	false	true	0	99	false	0	34	0	35	true	0	17	false	0	21	false	0	28	false	-1	20	false
FMO3_WILD_P153L_E158K	GLY	321	90	false	104	false	117	0	79	true	0	10	false	1	20	true	-1	20	false	0	16	true	0	16	false	-2	10	false	true	0	98	false	0	55	0	47	true	0	17	false	0	21	false	0	21	false	0	13	false
FMO3_WILD_P153L_E158K	ILE	322	99	false	123	false	90	0	29	true	0	10	false	1	70	true	-1	70	false	0	11	true	0	11	false	-2	10	false	true	0	97	false	0	62	0	40	true	0	79	false	0	20	false	0	18	false	1	30	true
FMO3_WILD_P153L_E158K	ASP	323	99	false	123	false	90	0	12	true	0	10	false	1	50	true	-1	50	false	0	14	true	0	14	false	-2	10	false	true	0	95	false	0	68	0	38	true	0	10	false	0	20	false	0	74	false	1	50	true
FMO3_WILD_P153L_E158K	CYS	324	100	false	137	false	69	0	6	true	0	20	false	1	40	true	-1	40	false	0	80	true	0	80	false	-2	10	false	true	0	92	false	0	55	0	26	false	0	11	false	0	19	false	0	65	false	0	21	false
FMO3_WILD_P153L_E158K	VAL	325	111	false	130	true	55	0	79	false	0	60	false	1	70	true	-1	70	false	0	87	true	0	87	false	-1	10	false	true	0	91	false	0	48	0	23	false	0	14	false	0	18	false	0	93	false	0	50	false
FMO3_WILD_P153L_E158K	ILE	326	106	false	123	true	67	0	49	false	0	60	false	1	70	true	-1	70	false	0	67	true	0	67	false	-1	10	false	true	0	91	false	0	57	0	14	false	0	18	false	0	17	false	0	81	false	0	50	false
FMO3_WILD_P153L_E158K	PHE	327	97	false	105	true	94	0	44	false	0	60	false	1	10	true	-1	10	false	1	10	true	-1	10	false	-1	10	false	true	0	93	false	0	51	0	13	false	0	22	false	0	17	false	0	15	false	0	18	false
FMO3_WILD_P153L_E158K	ALA	328	88	false	107	false	108	0	15	true	0	20	false	1	40	true	-1	40	false	1	30	true	-1	30	false	0	63	false	false	0	96	false	0	49	0	11	false	0	14	false	0	18	false	0	31	false	0	21	false
FMO3_WILD_P153L_E158K	THR	329	71	false	111	false	127	0	88	true	0	20	false	1	40	true	-1	40	false	1	0	true	-1	0	false	0	32	false	false	0	98	false	0	63	0	17	false	0	43	false	0	19	false	0	60	false	1	40	true
FMO3_WILD_P153L_E158K	GLY	330	79	false	108	false	118	0	54	true	0	20	false	1	20	true	-1	20	false	1	10	true	-1	10	false	0	29	false	false	0	99	false	0	63	0	16	false	0	67	false	0	20	false	0	60	false	0	74	false
FMO3_WILD_P153L_E158K	TYR	331	98	false	106	false	95	0	43	true	0	20	false	0	52	true	0	52	false	0	84	true	0	84	false	0	9	false	false	0	97	false	0	54	0	23	false	0	84	false	0	22	false	0	60	false	0	67	false
FMO3_WILD_P153L_E158K	SER	332	98	false	106	true	95	0	22	false	0	40	false	0	33	true	0	33	false	1	10	true	-1	10	false	0	37	false	false	0	95	false	0	52	0	24	false	0	17	false	0	24	false	0	65	false	-1	20	false
FMO3_WILD_P153L_E158K	PHE	333	94	false	98	true	98	0	35	false	0	5	false	0	14	true	0	14	false	1	0	true	-1	0	false	0	41	false	false	0	93	false	0	51	0	21	false	0	64	false	0	24	false	1	0	true	0	67	false
FMO3_WILD_P153L_E158K	ALA	334	94	false	98	true	98	0	86	false	0	60	false	0	64	true	0	64	false	1	40	true	-1	40	false	0	42	false	false	0	92	false	0	37	0	33	true	0	82	false	0	26	false	0	56	false	1	70	true
FMO3_WILD_P153L_E158K	TYR	335	92	false	108	true	96	0	11	false	0	60	false	0	30	true	0	30	false	1	30	true	-1	30	false	-1	0	false	true	0	92	false	0	31	0	34	true	0	69	false	0	26	false	0	35	false	1	20	true
FMO3_WILD_P153L_E158K	PRO	336	100	true	92	true	104	0	12	false	0	60	false	0	56	true	0	56	false	0	94	true	0	94	false	-2	0	false	true	0	94	false	0	25	0	28	true	0	11	false	0	27	false	0	67	false	0	11	false
FMO3_WILD_P153L_E158K	PHE	337	122	true	89	false	84	0	17	false	0	15	false	0	56	true	0	56	false	0	16	true	0	16	false	-2	0	false	true	0	96	false	0	35	0	27	true	0	19	false	0	27	false	1	10	true	0	11	false
FMO3_WILD_P153L_E158K	LEU	338	113	true	82	false	105	0	55	false	0	30	false	0	24	true	0	24	false	0	43	true	0	43	false	-2	0	false	true	0	99	false	0	50	0	13	false	0	58	false	0	28	false	0	98	false	0	22	false
FMO3_WILD_P153L_E158K	ASP	339	105	true	92	false	102	0	62	false	0	45	false	0	54	true	0	54	false	0	29	false	0	29	true	-2	0	false	true	1	0	true	0	25	0	29	true	0	14	false	0	29	false	0	44	false	1	10	true
FMO3_WILD_P153L_E158K	GLU	340	103	true	114	true	77	0	57	false	0	15	false	0	26	true	0	26	false	0	23	true	0	23	false	-1	0	false	true	1	0	true	0	18	0	26	false	0	98	false	0	29	false	0	36	false	0	26	false
FMO3_WILD_P153L_E158K	SER	341	97	false	120	true	84	0	5	false	0	75	false	0	34	true	0	34	false	0	56	false	0	56	true	-1	0	false	true	1	0	true	0	71	0	17	false	0	33	true	0	30	false	0	87	false	0	23	false
FMO3_WILD_P153L_E158K	ILE	342	97	false	120	true	84	0	11	false	0	90	false	0	47	false	0	47	true	0	86	false	0	86	true	0	57	false	false	1	0	false	0	15	0	25	false	0	26	true	0	31	false	0	70	false	-1	70	false
FMO3_WILD_P153L_E158K	ILE	343	98	false	104	true	96	0	53	false	1	40	true	-1	30	false	1	30	true	0	86	false	0	86	true	0	57	false	false	1	0	true	0	33	0	26	false	0	35	true	0	32	false	0	79	false	-3	50	false
FMO3_WILD_P153L_E158K	LYS	344	92	false	81	true	123	0	69	false	1	40	true	-1	30	false	1	30	true	0	46	false	0	46	true	1	0	true	false	1	0	true	0	50	0	10	false	0	29	true	0	33	false	0	95	false	-3	20	false
FMO3_WILD_P153L_E158K	SER	345	82	false	80	false	137	0	22	true	2	40	true	-1	30	false	1	30	true	0	44	false	0	44	true	0	99	true	false	1	10	true	0	29	0	26	false	0	28	true	0	34	false	2	20	true	-3	20	false
FMO3_WILD_P153L_E158K	ARG	346	100	false	69	false	120	0	71	true	3	0	true	0	69	false	0	69	true	-1	10	false	1	10	true	1	0	true	false	1	10	true	0	96	0	22	false	0	27	true	0	34	false	5	40	true	-1	60	false
FMO3_WILD_P153L_E158K	ASN	347	99	false	85	false	108	0	58	true	2	50	true	0	69	false	0	69	true	-1	10	false	1	10	true	1	0	true	false	1	10	true	0	2	0	11	false	0	25	true	0	34	false	1	90	true	-1	60	false
FMO3_WILD_P153L_E158K	ASN	348	105	false	107	false	81	0	7	true	1	80	true	0	77	false	0	77	true	0	44	false	0	44	true	0	99	true	false	1	10	true	0	18	0	15	false	0	37	true	0	34	false	0	99	false	-1	40	false
FMO3_WILD_P153L_E158K	GLU	349	118	false	120	true	56	0	17	false	1	0	true	0	22	false	0	22	true	0	14	false	0	14	true	0	53	false	false	1	0	true	0	26	0	11	false	0	29	true	0	33	false	0	42	false	0	21	false
FMO3_WILD_P153L_E158K	ILE	350	109	false	138	true	53	0	34	false	0	30	false	0	37	false	0	37	true	0	64	true	0	64	false	0	99	true	false	0	96	false	0	82	0	20	false	0	24	false	0	32	false	0	22	false	0	30	false
FMO3_WILD_P153L_E158K	ILE	351	115	false	117	true	66	0	66	false	0	30	false	0	89	true	0	89	false	0	24	true	0	24	false	0	14	false	false	0	94	false	0	35	0	25	false	0	20	false	0	32	false	0	28	false	0	13	false
FMO3_WILD_P153L_E158K	LEU	352	106	false	100	true	94	0	27	false	0	30	false	0	94	true	0	94	false	0	27	true	0	27	false	0	14	false	false	0	94	false	0	37	0	21	false	0	21	false	0	32	false	0	16	false	1	30	true
FMO3_WILD_P153L_E158K	PHE	353	98	false	111	true	91	0	68	false	0	60	false	1	60	true	-1	60	false	0	91	true	0	91	false	0	65	false	false	0	96	false	0	45	0	15	false	0	20	false	0	32	false	0	17	false	3	10	true
FMO3_WILD_P153L_E158K	LYS	354	98	false	111	true	91	0	85	false	0	60	false	1	90	true	-1	90	false	1	0	true	-1	0	false	1	0	true	false	0	98	false	0	53	0	11	false	0	20	false	0	33	false	0	21	false	3	80	true
FMO3_WILD_P153L_E158K	GLY	355	81	false	109	true	104	0	22	false	0	20	false	1	20	true	-1	20	false	0	76	true	0	76	false	1	0	true	false	0	99	false	0	70	0	27	true	0	16	false	0	34	false	0	39	false	2	60	true
FMO3_WILD_P153L_E158K	VAL	356	79	false	102	true	103	0	59	false	0	40	false	1	10	true	-1	10	false	0	50	true	0	50	false	1	0	true	false	0	99	false	0	67	0	24	false	0	29	true	0	34	false	0	70	false	2	80	true
FMO3_WILD_P153L_E158K	PHE	357	87	false	91	true	105	0	42	false	0	40	false	1	10	true	-1	10	false	0	40	true	0	40	false	0	99	true	false	1	0	false	0	48	0	42	true	0	22	false	0	34	false	0	29	false	2	80	true
FMO3_WILD_P153L_E158K	PRO	358	92	false	89	false	105	0	77	true	0	5	false	0	40	true	0	40	false	1	10	true	-1	10	false	0	96	false	false	1	0	true	0	24	0	37	true	0	29	true	0	35	false	0	24	false	0	88	false
FMO3_WILD_P153L_E158K	PRO	359	114	false	86	false	86	0	59	true	0	5	false	0	40	true	0	40	false	0	66	true	0	66	false	0	1	false	false	1	0	true	0	12	0	24	false	0	17	false	0	37	false	0	56	false	0	88	false
FMO3_WILD_P153L_E158K	LEU	360	131	false	89	false	73	0	11	true	0	40	false	0	36	true	0	36	false	0	14	true	0	14	false	0	9	false	false	1	0	true	0	25	0	27	false	0	43	false	0	38	false	1	30	true	0	79	false
FMO3_WILD_P153L_E158K	LEU	361	116	false	83	false	94	0	28	true	1	0	true	0	19	false	0	19	true	0	39	false	0	39	true	0	59	false	false	1	0	true	0	33	0	19	false	0	15	false	0	38	false	1	10	true	0	20	false
FMO3_WILD_P153L_E158K	GLU	362	103	false	87	false	103	0	64	false	0	80	false	0	45	true	0	45	false	0	33	false	0	33	true	0	14	false	false	1	0	true	0	29	0	21	false	0	13	false	0	39	false	1	0	true	0	33	false
FMO3_WILD_P153L_E158K	LYS	363	92	false	114	true	96	0	28	false	0	45	false	0	38	true	0	38	false	0	71	false	0	71	true	0	14	false	false	1	10	true	0	28	0	20	false	0	21	false	0	39	false	0	89	false	0	33	false
FMO3_WILD_P153L_E158K	SER	364	97	false	115	true	88	0	98	false	0	60	false	1	0	true	-1	0	false	0	26	false	0	26	true	0	1	false	false	1	10	true	0	40	0	19	false	0	11	false	0	40	false	1	10	true	0	31	false
FMO3_WILD_P153L_E158K	THR	365	103	false	133	true	64	0	54	false	0	45	false	1	10	true	-1	10	false	0	30	false	0	30	true	0	1	false	false	1	0	true	0	43	0	16	false	0	14	false	0	40	false	0	47	false	0	18	false
FMO3_WILD_P153L_E158K	ILE	366	108	false	139	true	52	0	51	false	0	30	false	0	63	true	0	63	false	0	39	true	0	39	false	0	63	false	false	0	97	false	0	44	0	19	false	0	4	false	0	40	false	0	16	false	-1	50	false
FMO3_WILD_P153L_E158K	ALA	367	99	false	121	true	79	0	57	false	0	60	false	1	30	true	-1	30	false	0	81	true	0	81	false	0	99	true	false	0	94	false	0	44	0	19	false	0	13	false	0	40	false	0	12	false	0	41	false
FMO3_WILD_P153L_E158K	VAL	368	92	false	132	true	78	0	26	false	0	60	false	2	20	true	-2	20	false	1	20	true	-1	20	false	0	7	false	false	0	91	false	0	43	0	22	false	0	20	false	0	40	false	0	72	false	1	50	true
FMO3_WILD_P153L_E158K	ILE	369	92	false	132	true	78	0	13	false	0	60	false	1	90	true	-1	90	false	1	40	true	-1	40	false	0	24	false	false	0	91	false	0	55	0	99	false	0	97	false	0	41	false	0	77	false	1	50	true
FMO3_WILD_P153L_E158K	GLY	370	95	false	118	true	91	0	11	false	0	60	false	1	90	true	-1	90	false	1	10	true	-1	10	false	0	21	false	false	0	92	false	0	67	0	20	false	0	11	false	0	41	false	0	13	false	1	40	true
FMO3_WILD_P153L_E158K	PHE	371	98	false	120	true	87	0	11	false	0	60	false	1	80	true	-1	80	false	0	97	true	0	97	false	0	2	false	false	0	94	false	0	71	0	21	false	0	85	false	0	41	false	0	24	false	1	50	true
FMO3_WILD_P153L_E158K	VAL	372	102	false	118	true	87	0	53	false	0	60	false	1	60	true	-1	60	false	1	0	true	-1	0	false	0	24	false	false	0	96	false	0	64	0	27	false	0	66	false	0	42	false	0	28	false	1	10	true
FMO3_WILD_P153L_E158K	GLN	373	94	false	99	true	114	0	56	false	0	60	false	1	30	true	-1	30	false	0	76	true	0	76	false	0	21	false	false	0	98	false	0	64	0	29	true	0	51	false	0	42	false	0	28	false	0	46	false
FMO3_WILD_P153L_E158K	SER	374	101	true	94	true	106	0	33	false	0	60	false	1	0	true	-1	0	false	0	83	true	0	83	false	0	25	false	false	0	98	false	0	67	0	31	true	0	13	false	0	42	false	0	33	false	0	67	false
FMO3_WILD_P153L_E158K	LEU	375	117	true	90	false	86	0	11	false	0	40	false	1	60	true	-1	60	false	0	54	true	0	54	false	0	73	false	false	0	97	false	0	55	0	33	true	0	11	false	0	43	false	0	44	false	0	86	false
FMO3_WILD_P153L_E158K	GLY	376	110	true	100	false	83	0	15	false	0	40	false	1	10	true	-1	10	false	0	59	true	0	59	false	0	24	false	false	0	95	false	0	51	0	38	true	0	11	false	0	43	false	0	18	false	0	40	false
FMO3_WILD_P153L_E158K	ALA	377	108	true	94	false	82	0	4	false	0	40	false	0	54	true	0	54	false	0	61	true	0	61	false	0	73	false	false	0	94	false	0	50	0	39	true	0	43	false	0	43	false	0	21	false	-1	40	false
FMO3_WILD_P153L_E158K	ALA	378	92	true	107	true	90	0	55	false	0	60	false	1	40	true	-1	40	false	0	71	true	0	71	false	0	7	false	false	0	94	false	0	31	0	32	true	0	11	false	0	44	false	0	36	false	0	31	false
FMO3_WILD_P153L_E158K	ILE	379	82	true	129	true	86	0	45	false	0	60	false	1	10	true	-1	10	false	0	67	true	0	67	false	-1	0	false	true	0	96	false	0	49	0	15	false	0	25	true	0	43	false	0	27	false	0	70	false
FMO3_WILD_P153L_E158K	PRO	380	84	false	106	true	111	0	25	false	0	30	false	1	10	true	-1	10	false	0	24	true	0	24	false	-1	0	false	true	0	99	false	0	43	0	13	false	0	32	true	0	43	false	0	45	false	0	70	false
FMO3_WILD_P153L_E158K	THR	381	102	true	120	true	87	0	52	false	0	60	false	0	76	true	0	76	false	0	43	true	0	43	false	-1	0	false	true	0	99	false	0	31	0	25	false	0	28	true	0	42	false	0	37	false	0	73	false
FMO3_WILD_P153L_E158K	VAL	382	111	true	111	true	88	0	24	false	0	30	false	0	47	true	0	47	false	0	33	true	0	33	false	-1	0	false	true	0	99	false	0	44	0	25	false	0	50	true	0	42	false	0	91	false	-1	20	false
FMO3_WILD_P153L_E158K	ASP	383	105	true	94	true	111	0	14	false	0	30	false	0	23	false	0	23	true	0	29	true	0	29	false	0	16	false	false	1	0	false	0	61	0	28	true	0	57	true	0	41	false	0	78	false	-1	50	false
FMO3_WILD_P153L_E158K	LEU	384	103	true	101	true	98	0	64	false	0	60	false	0	83	false	0	83	true	0	40	false	0	40	true	0	36	false	false	1	0	true	0	61	0	27	false	0	51	true	0	40	false	1	10	true	-1	20	false
FMO3_WILD_P153L_E158K	GLN	385	96	false	103	false	108	0	17	true	0	40	false	0	46	false	0	46	true	0	29	true	0	29	false	0	19	false	false	1	0	true	0	1	0	27	true	0	60	true	0	41	false	1	50	true	-1	20	false
FMO3_WILD_P153L_E158K	SER	386	103	false	97	false	100	0	47	true	0	85	false	0	18	false	0	18	true	0	11	false	0	11	true	0	19	false	false	1	0	true	0	98	0	34	true	0	64	true	0	41	false	0	91	false	0	89	false
FMO3_WILD_P153L_E158K	ARG	387	120	false	94	false	80	0	18	true	0	40	false	-1	0	false	1	0	true	0	39	true	0	39	false	0	2	false	false	1	0	true	0	64	0	42	true	0	69	true	0	42	false	1	10	true	-2	0	false
FMO3_WILD_P153L_E158K	TRP	388	123	false	95	false	81	0	2	true	0	25	false	0	18	false	0	18	true	0	10	true	0	10	false	1	0	true	false	0	97	false	0	34	0	40	true	0	57	true	0	42	false	1	10	true	0	44	false
FMO3_WILD_P153L_E158K	ALA	389	121	true	105	false	70	0	89	false	0	30	false	0	10	false	0	10	true	0	34	true	0	34	false	0	99	true	false	0	94	false	0	21	0	47	true	0	48	true	0	41	false	0	62	false	0	58	false
FMO3_WILD_P153L_E158K	ALA	390	111	true	125	false	65	0	92	false	0	60	false	0	14	false	0	14	true	0	64	true	0	64	false	2	0	true	false	0	92	false	0	77	0	51	true	0	39	true	0	40	false	0	22	false	0	54	false
FMO3_WILD_P153L_E158K	GLN	391	107	true	123	false	74	0	44	false	0	60	false	0	10	false	0	10	true	0	64	true	0	64	false	2	0	true	false	0	92	false	0	45	0	58	true	0	32	true	0	39	false	0	42	false	0	46	false
FMO3_WILD_P153L_E158K	VAL	392	95	true	120	false	88	0	23	false	0	30	false	0	32	true	0	32	false	0	16	true	0	16	false	1	0	true	false	0	95	false	0	38	0	58	true	0	35	true	0	39	false	0	41	false	0	57	false
FMO3_WILD_P153L_E158K	ILE	393	90	true	112	false	100	0	74	false	0	30	false	0	70	true	0	70	false	0	14	true	0	14	false	0	94	true	false	0	98	false	0	26	0	35	true	0	19	false	0	40	false	0	59	false	-1	80	false
FMO3_WILD_P153L_E158K	LYS	394	89	true	100	false	118	0	39	false	0	15	false	0	42	true	0	42	false	0	21	true	0	21	false	0	94	true	false	1	0	true	0	29	0	39	true	0	27	true	0	40	false	0	18	false	-2	20	false
FMO3_WILD_P153L_E158K	GLY	395	78	false	115	false	116	0	1	true	0	65	false	0	64	true	0	64	false	0	30	true	0	30	false	0	93	true	false	1	0	true	0	24	0	35	true	0	26	true	0	41	false	0	36	false	0	92	false
FMO3_WILD_P153L_E158K	THR	396	95	false	122	false	92	0	21	true	0	25	false	0	86	true	0	86	false	0	34	true	0	34	false	0	94	true	false	1	0	true	0	17	0	39	true	0	26	true	0	40	false	0	42	false	0	49	false
FMO3_WILD_P153L_E158K	CYS	397	89	false	104	false	106	0	39	true	0	25	false	0	30	true	0	30	false	0	86	true	0	86	false	0	94	true	false	1	0	true	0	30	0	34	true	0	29	true	0	39	false	0	32	false	-1	60	false
FMO3_WILD_P153L_E158K	THR	398	83	false	101	false	112	0	77	true	0	20	false	0	11	true	0	11	false	0	47	true	0	47	false	0	93	true	false	1	0	false	0	14	0	17	false	0	38	true	0	40	false	0	44	false	-2	0	false
FMO3_WILD_P153L_E158K	LEU	399	97	false	93	false	103	0	13	true	0	56	false	0	56	true	0	56	false	0	66	true	0	66	false	-1	10	false	true	1	0	false	0	72	0	27	false	0	24	true	0	40	false	0	30	false	-2	30	false
FMO3_WILD_P153L_E158K	PRO	400	100	false	77	false	107	0	13	true	0	25	false	0	29	false	0	29	true	0	17	true	0	17	false	-2	10	false	true	1	0	true	0	12	0	24	false	0	12	false	0	43	false	0	97	false	-2	80	false
FMO3_WILD_P153L_E158K	SER	401	113	false	78	false	105	0	61	true	1	0	true	0	42	true	0	42	false	0	40	false	0	40	true	-2	10	false	true	1	0	true	0	14	0	24	false	0	75	false	0	45	false	1	10	true	-1	70	false
FMO3_WILD_P153L_E158K	MET	402	128	false	79	false	85	0	4	true	1	0	true	0	67	false	0	67	true	0	27	false	0	27	true	-2	0	false	true	1	0	true	0	71	0	29	true	0	11	false	0	46	false	1	30	true	-1	10	false
FMO3_WILD_P153L_E158K	GLU	403	128	true	79	false	85	0	47	false	0	45	false	0	38	false	0	38	true	0	34	false	0	34	true	-2	0	false	true	1	0	true	0	37	0	36	true	0	28	false	0	48	false	0	86	false	-1	30	false
FMO3_WILD_P153L_E158K	ASP	404	112	true	83	false	105	0	15	false	0	45	false	-1	20	false	1	20	true	0	37	false	0	37	true	-3	0	false	true	0	98	false	0	95	0	48	true	0	12	false	0	48	false	1	0	true	-3	40	false
FMO3_WILD_P153L_E158K	MET	405	112	true	83	false	105	0	86	false	0	75	false	0	51	false	0	51	true	0	76	false	0	76	true	-3	0	false	true	0	96	false	0	76	0	43	true	0	22	false	0	48	false	1	70	true	-2	30	false
FMO3_WILD_P153L_E158K	MET	406	103	true	97	false	102	0	57	false	0	60	false	0	81	false	0	81	true	0	69	false	0	69	true	-3	0	false	true	0	97	false	0	15	0	51	true	0	15	false	0	49	false	0	71	false	-2	40	false
FMO3_WILD_P153L_E158K	ASN	407	90	true	88	false	126	0	21	false	0	30	false	-1	40	false	1	40	true	0	29	false	0	29	true	-4	0	false	true	0	98	false	0	27	0	47	true	0	28	true	0	50	true	0	68	false	-3	70	false
FMO3_WILD_P153L_E158K	ASP	408	106	true	85	false	105	0	61	false	0	60	false	-1	50	false	1	50	true	0	29	false	0	29	true	-2	0	false	true	1	0	true	0	27	0	46	true	0	34	true	0	51	true	1	20	true	-3	50	false
FMO3_WILD_P153L_E158K	ILE	409	110	true	86	false	94	0	26	false	0	90	false	0	86	false	0	86	true	0	90	false	0	90	true	-1	0	false	true	1	0	true	0	27	0	49	true	0	41	true	0	53	true	2	40	true	-1	90	false
FMO3_WILD_P153L_E158K	ASN	410	118	true	72	false	97	0	38	false	0	90	false	-1	50	false	1	50	true	0	90	false	0	90	true	-2	0	false	true	1	0	true	0	33	0	52	true	0	28	true	0	54	true	1	50	true	-3	20	false
FMO3_WILD_P153L_E158K	GLU	411	135	true	69	false	77	0	58	false	0	90	false	-2	10	false	2	10	true	-1	30	false	1	30	true	-1	0	false	true	1	0	true	0	52	0	44	true	0	34	true	0	55	true	1	50	true	-4	30	false
FMO3_WILD_P153L_E158K	LYS	412	129	true	74	false	84	0	33	false	0	90	false	-2	10	false	2	10	true	-1	30	false	1	30	true	0	62	false	false	1	0	true	0	81	0	22	false	0	30	true	0	54	true	4	40	true	-4	20	false
FMO3_WILD_P153L_E158K	MET	413	129	true	74	false	84	0	28	false	0	90	false	-2	30	false	2	30	true	-2	0	false	2	0	true	2	0	true	false	1	0	true	0	87	0	29	true	0	36	true	0	54	true	5	40	true	-3	50	false
FMO3_WILD_P153L_E158K	GLU	414	121	true	72	false	92	0	39	false	0	90	false	-3	20	false	3	20	true	-2	40	false	2	40	true	3	0	true	false	1	0	true	0	72	0	29	true	0	30	true	0	53	true	6	20	true	-5	0	false
FMO3_WILD_P153L_E158K	LYS	415	115	true	78	false	99	0	59	false	0	90	false	-2	90	false	2	90	true	-2	40	false	2	40	true	3	0	true	false	1	10	true	0	74	0	26	false	0	18	false	0	52	true	6	20	true	-3	20	false
FMO3_WILD_P153L_E158K	LYS	416	111	true	91	false	98	0	7	false	0	90	false	-2	20	false	2	20	true	-1	50	false	1	50	true	4	0	true	false	1	10	true	0	62	0	24	false	0	11	false	0	51	true	6	50	true	-1	30	false
FMO3_WILD_P153L_E158K	ARG	417	108	true	103	false	88	0	33	false	0	90	false	-1	80	false	1	80	true	-1	30	false	1	30	true	3	0	true	false	1	0	true	0	69	0	30	true	0	20	false	0	50	false	3	30	true	-1	30	false
FMO3_WILD_P153L_E158K	LYS	418	99	true	101	false	103	0	71	false	0	90	false	-2	50	false	2	50	true	0	87	false	0	87	true	4	0	true	false	1	0	true	0	57	0	32	true	0	12	false	0	48	false	1	60	true	-2	40	false
FMO3_WILD_P153L_E158K	TRP	419	99	true	101	false	103	0	57	false	0	75	false	-2	20	false	2	20	true	0	87	false	0	87	true	5	0	true	false	1	0	false	0	70	0	25	false	0	18	false	0	45	false	1	60	true	-2	20	false
FMO3_WILD_P153L_E158K	PHE	420	91	true	94	false	115	0	38	false	0	90	false	-2	10	false	2	10	true	0	49	false	0	49	true	3	0	true	false	1	0	true	0	63	0	19	false	0	20	false	0	43	false	1	10	true	-2	50	false
FMO3_WILD_P153L_E158K	GLY	421	100	false	76	false	118	0	94	true	1	60	true	-1	80	false	1	80	true	0	49	false	0	49	true	2	0	true	false	1	0	true	0	37	0	28	true	0	15	false	0	42	false	0	96	false	-2	40	false
FMO3_WILD_P153L_E158K	LYS	422	103	false	87	false	103	0	47	true	1	50	true	0	76	false	0	76	true	0	21	true	0	21	false	0	99	true	false	1	10	true	0	31	0	34	true	0	44	false	0	42	false	1	30	true	-1	0	false
FMO3_WILD_P153L_E158K	SER	423	98	false	108	false	90	0	26	true	2	40	true	0	71	false	0	71	true	0	23	false	0	23	true	0	26	false	false	1	10	true	0	89	0	21	false	0	26	true	0	41	false	1	10	true	-1	10	false
FMO3_WILD_P153L_E158K	GLU	424	108	false	110	false	78	0	77	true	3	0	true	0	69	false	0	69	true	0	61	false	0	61	true	0	59	false	false	1	10	true	0	35	0	15	false	0	20	false	0	40	false	1	90	true	-2	80	false
FMO3_WILD_P153L_E158K	THR	425	91	false	130	false	84	0	85	false	2	70	true	-1	40	false	1	40	true	0	56	false	0	56	true	-1	0	false	true	1	10	true	0	85	0	13	false	0	20	false	0	38	false	1	30	true	-4	90	false
FMO3_WILD_P153L_E158K	ILE	426	98	false	114	false	96	0	22	false	2	0	true	-1	50	false	1	50	true	0	56	false	0	56	true	-1	0	false	true	1	10	true	0	66	0	13	false	0	11	false	0	36	false	1	70	true	-4	10	false
FMO3_WILD_P153L_E158K	GLN	427	92	false	107	false	113	0	18	true	1	60	true	0	56	false	0	56	true	0	19	false	0	19	true	-2	0	false	true	1	0	true	0	1	0	96	false	0	19	false	0	35	false	1	50	true	-2	50	false
FMO3_WILD_P153L_E158K	THR	428	89	false	121	false	100	0	6	true	0	25	false	0	24	false	0	24	true	0	50	true	0	50	false	-2	0	false	true	1	0	true	0	15	0	63	false	0	21	false	0	33	false	0	74	false	-1	40	false
FMO3_WILD_P153L_E158K	ASP	429	93	false	129	false	89	0	66	true	0	5	false	0	24	true	0	24	false	0	66	true	0	66	false	-1	0	false	true	1	0	true	0	22	0	8	false	0	23	false	0	31	false	0	78	false	0	32	false
FMO3_WILD_P153L_E158K	TYR	430	85	false	145	false	81	0	98	true	0	20	false	0	53	true	0	53	false	0	73	true	0	73	false	-1	0	false	true	0	97	false	0	21	0	11	false	0	31	true	0	29	false	0	71	false	0	72	false
FMO3_WILD_P153L_E158K	ILE	431	100	true	138	false	67	0	13	false	0	60	false	0	36	false	0	36	true	0	94	true	0	94	false	-2	0	false	true	0	93	false	0	15	0	14	false	0	29	true	0	28	false	0	48	false	-1	30	false
FMO3_WILD_P153L_E158K	VAL	432	102	true	115	false	92	0	46	false	0	60	false	0	36	false	0	36	true	0	46	true	0	46	false	-3	0	false	true	0	91	false	0	12	0	16	false	0	18	false	0	26	false	0	48	false	-1	50	false
FMO3_WILD_P153L_E158K	TYR	433	113	true	87	false	98	0	77	false	0	60	false	0	14	true	0	14	false	0	46	true	0	46	false	-3	0	false	true	0	91	false	0	18	0	22	false	0	11	false	0	25	false	0	53	false	0	12	false
FMO3_WILD_P153L_E158K	MET	434	128	true	83	false	84	0	4	false	0	30	false	0	44	true	0	44	false	0	39	true	0	39	false	-2	0	false	true	0	94	false	0	17	0	23	false	0	10	false	0	25	false	0	63	false	0	51	false
FMO3_WILD_P153L_E158K	ASP	435	113	true	82	false	105	0	34	false	0	15	false	0	50	true	0	50	false	0	86	true	0	86	false	-2	0	false	true	0	98	false	0	36	0	19	false	0	6	false	0	24	false	1	10	true	0	42	false
FMO3_WILD_P153L_E158K	GLU	436	104	true	89	false	104	0	19	false	0	45	false	0	31	true	0	31	false	0	17	false	0	17	true	-2	0	false	true	1	0	true	0	46	0	28	true	0	64	false	0	24	false	0	97	false	0	29	false
FMO3_WILD_P153L_E158K	LEU	437	96	true	107	true	101	0	69	false	0	45	false	0	34	true	0	34	false	0	14	false	0	14	true	-2	0	false	true	1	0	true	0	38	0	30	true	0	10	false	0	24	false	0	85	false	0	19	false
FMO3_WILD_P153L_E158K	SER	438	88	true	117	true	98	0	61	false	0	45	false	0	44	true	0	44	false	0	71	false	0	71	true	-2	0	false	true	1	0	true	0	34	0	35	true	0	93	false	0	25	false	0	36	false	0	66	false
FMO3_WILD_P153L_E158K	SER	439	86	false	115	true	101	0	97	false	0	30	false	0	43	true	0	43	false	0	36	true	0	36	false	-2	0	false	true	0	98	false	0	18	0	22	false	0	23	false	0	25	false	0	20	false	-1	40	false
FMO3_WILD_P153L_E158K	PHE	440	103	false	111	true	82	0	22	false	0	60	false	0	39	true	0	39	false	0	86	true	0	86	false	0	64	false	false	0	96	false	0	13	0	18	false	0	24	true	0	25	false	0	25	false	0	88	false
FMO3_WILD_P153L_E158K	ILE	441	105	false	99	true	92	0	12	false	0	30	false	0	60	true	0	60	false	0	17	true	0	17	false	1	0	true	false	0	96	false	0	14	0	18	false	0	32	true	0	25	false	0	37	false	0	24	false
FMO3_WILD_P153L_E158K	GLY	442	94	false	75	true	118	0	38	false	0	22	false	0	21	false	0	21	true	0	21	true	0	21	false	0	99	true	false	0	97	false	0	33	0	21	false	0	40	true	0	26	false	0	43	false	-2	0	false
FMO3_WILD_P153L_E158K	ALA	443	98	false	70	false	118	0	21	false	0	34	false	0	38	true	0	38	false	0	23	true	0	23	false	0	99	true	false	1	0	false	0	25	0	14	false	0	37	true	0	26	false	0	80	false	0	43	false
FMO3_WILD_P153L_E158K	LYS	444	88	false	89	false	114	0	18	true	0	81	false	0	29	true	0	29	false	0	13	true	0	13	false	0	99	true	false	1	0	true	0	34	0	54	false	0	43	true	0	27	false	0	80	false	0	56	false
FMO3_WILD_P153L_E158K	PRO	445	71	false	86	false	126	0	75	true	1	70	true	0	12	false	0	12	true	0	13	false	0	13	true	1	0	true	false	1	0	true	0	45	0	11	false	0	36	true	0	28	false	1	20	true	0	14	false
FMO3_WILD_P153L_E158K	ASN	446	83	false	102	false	112	0	31	true	1	20	true	0	20	false	0	20	true	0	36	true	0	36	false	1	0	true	false	1	0	true	0	45	0	76	false	0	48	true	0	28	false	1	30	true	0	28	false
FMO3_WILD_P153L_E158K	ILE	447	96	false	115	false	88	0	58	true	0	28	false	0	16	true	0	16	false	0	54	true	0	54	false	1	0	true	false	0	99	false	0	42	0	94	false	0	35	true	0	27	false	0	54	false	1	90	true
FMO3_WILD_P153L_E158K	PRO	448	99	false	106	true	91	0	31	false	0	24	false	0	38	true	0	38	false	1	30	true	-1	30	false	0	99	true	false	0	96	false	0	38	0	10	false	0	39	true	0	27	false	0	30	false	3	20	true
FMO3_WILD_P153L_E158K	TRP	449	118	false	120	true	68	0	88	false	0	36	false	0	73	true	0	73	false	1	60	true	-1	60	false	0	97	false	false	0	94	false	0	24	0	35	false	0	35	true	0	26	false	0	15	false	3	20	true
FMO3_WILD_P153L_E158K	LEU	450	112	false	122	true	68	0	71	false	0	48	false	0	52	true	0	52	false	1	70	true	-1	70	false	-1	0	false	true	0	94	false	0	39	0	16	false	0	23	false	0	26	false	0	32	false	2	40	true
FMO3_WILD_P153L_E158K	PHE	451	106	false	109	true	90	0	78	false	0	60	false	0	73	true	0	73	false	0	99	true	0	99	false	-1	0	false	true	0	95	false	0	24	0	24	false	0	28	true	0	26	false	0	34	false	2	90	true
FMO3_WILD_P153L_E158K	LEU	452	92	false	94	true	113	0	8	false	0	60	false	0	20	false	0	20	true	0	99	true	0	99	false	0	57	false	false	0	98	false	0	41	0	20	false	0	31	true	0	27	false	0	50	false	1	40	true
FMO3_WILD_P153L_E158K	THR	453	90	false	83	true	123	0	31	false	0	20	false	0	40	true	0	40	false	0	71	true	0	71	false	0	39	false	false	1	0	true	0	34	0	12	false	0	23	false	0	27	false	1	20	true	2	60	true
FMO3_WILD_P153L_E158K	ASP	454	103	false	79	false	114	0	22	true	0	60	false	0	70	true	0	70	false	0	71	true	0	71	false	0	23	false	false	1	0	true	0	39	0	10	false	0	28	true	0	28	false	1	20	true	1	30	true
FMO3_WILD_P153L_E158K	PRO	455	111	false	82	false	94	0	24	true	1	20	true	0	49	true	0	49	false	0	21	false	0	21	true	0	72	false	false	1	0	true	0	24	0	24	false	0	33	true	0	28	false	1	40	true	0	74	false
FMO3_WILD_P153L_E158K	LYS	456	130	false	92	false	71	0	26	true	0	85	false	0	21	false	0	21	true	0	29	false	0	29	true	-1	0	false	true	1	0	true	0	24	0	27	false	0	44	true	0	27	false	0	98	false	-1	10	false
FMO3_WILD_P153L_E158K	LEU	457	136	false	87	false	64	0	42	true	1	10	true	0	17	false	0	17	true	0	77	false	0	77	true	-1	0	false	true	0	97	false	0	16	0	19	false	0	38	true	0	26	false	1	0	true	-1	80	false
FMO3_WILD_P153L_E158K	ALA	458	128	true	98	false	62	0	2	false	0	30	false	0	23	false	0	23	true	0	13	false	0	13	true	-1	0	false	true	0	94	false	0	17	0	15	false	0	50	true	0	26	false	0	49	false	0	97	false
FMO3_WILD_P153L_E158K	MET	459	111	true	111	true	74	0	14	false	0	30	false	0	47	true	0	47	false	0	20	true	0	20	false	0	53	false	false	0	91	false	0	22	0	13	false	0	48	true	0	25	false	0	38	false	1	20	true
FMO3_WILD_P153L_E158K	GLU	460	106	true	117	true	74	0	2	false	0	60	false	0	60	true	0	60	false	0	99	true	0	99	false	0	1	false	false	0	90	false	0	31	0	22	false	0	42	true	0	24	false	0	40	false	0	77	false
FMO3_WILD_P153L_E158K	VAL	461	86	true	126	true	95	0	4	false	0	60	false	0	86	true	0	86	false	0	73	true	0	73	false	-1	0	false	true	0	91	false	0	32	0	21	false	0	41	true	0	23	false	0	39	false	1	20	true
FMO3_WILD_P153L_E158K	TYR	462	75	true	100	true	120	0	43	false	0	60	false	0	71	true	0	71	false	0	66	true	0	66	false	-1	10	false	true	0	92	false	0	44	0	93	false	0	29	true	0	22	false	0	61	false	0	11	false
FMO3_WILD_P153L_E158K	PHE	463	81	false	94	true	121	0	22	false	0	20	false	0	42	true	0	42	false	0	61	true	0	61	false	-1	10	false	true	0	95	false	0	36	0	12	false	0	20	false	0	21	false	0	19	false	0	50	false
FMO3_WILD_P153L_E158K	GLY	464	71	false	87	true	142	0	38	false	0	40	false	0	33	true	0	33	false	1	0	true	-1	0	false	-1	10	false	true	0	98	false	0	32	0	94	false	0	25	true	0	21	false	0	34	false	-1	20	false
FMO3_WILD_P153L_E158K	PRO	465	69	false	81	false	141	0	46	false	0	15	false	0	28	true	0	28	false	0	79	true	0	79	false	0	66	false	false	1	0	true	0	19	0	14	false	0	20	false	0	22	false	0	34	false	0	12	false
FMO3_WILD_P153L_E158K	CYS	466	73	false	98	false	132	0	88	false	0	15	false	0	58	false	0	58	true	0	79	true	0	79	false	0	71	false	false	1	0	true	0	36	0	16	false	0	21	false	0	23	false	0	61	false	-1	20	false
FMO3_WILD_P153L_E158K	SER	467	78	false	96	false	126	0	4	true	0	30	false	0	12	false	0	12	true	0	40	true	0	40	false	0	7	false	false	1	0	true	0	36	0	26	false	0	40	true	0	24	false	1	10	true	0	39	false
FMO3_WILD_P153L_E158K	PRO	468	87	false	104	false	106	0	16	true	0	35	false	0	93	false	0	93	true	0	76	true	0	76	false	0	93	true	false	1	0	true	0	11	0	26	false	0	50	true	0	25	false	0	60	false	-1	90	false
FMO3_WILD_P153L_E158K	TYR	469	99	false	112	false	91	0	44	true	0	65	false	0	47	false	0	47	true	0	33	true	0	33	false	0	94	true	false	0	97	false	0	10	0	26	false	0	40	true	0	26	false	2	20	true	0	22	false
FMO3_WILD_P153L_E158K	GLN	470	113	false	108	false	78	0	21	true	0	5	false	0	18	true	0	18	false	0	44	true	0	44	false	0	94	true	false	0	95	false	0	10	0	24	false	0	44	true	0	27	false	1	30	true	0	42	false
FMO3_WILD_P153L_E158K	PHE	471	109	false	124	true	66	0	12	false	0	60	false	0	14	false	0	14	true	0	70	true	0	70	false	0	99	true	false	0	93	false	0	10	0	24	false	0	43	true	0	27	false	0	65	false	0	56	false
FMO3_WILD_P153L_E158K	ARG	472	97	false	115	true	90	0	74	false	0	60	false	0	23	false	0	23	true	0	70	true	0	70	false	1	0	true	false	0	93	false	0	12	0	26	false	0	47	true	0	27	false	0	41	false	0	43	false
FMO3_WILD_P153L_E158K	LEU	473	86	false	107	true	104	0	38	false	0	30	false	0	10	false	0	10	true	0	37	true	0	37	false	0	99	true	false	0	95	false	0	6	0	23	false	0	52	true	0	27	false	0	36	false	0	33	false
FMO3_WILD_P153L_E158K	VAL	474	69	false	100	true	128	0	27	false	0	60	false	0	34	false	0	34	true	0	40	true	0	40	false	0	99	true	false	0	98	false	0	12	0	17	false	0	56	true	0	28	false	0	42	false	0	84	false
FMO3_WILD_P153L_E158K	GLY	475	73	false	84	false	140	0	57	true	0	45	false	0	56	false	0	56	true	0	14	true	0	14	false	0	99	true	false	1	0	true	0	11	0	18	false	0	54	true	0	30	false	0	37	false	0	93	false
FMO3_WILD_P153L_E158K	PRO	476	83	false	93	false	125	0	54	true	0	15	false	0	54	false	0	54	true	0	93	true	0	93	false	0	99	true	false	1	0	true	0	23	0	29	true	0	49	true	0	33	false	0	47	false	0	32	false
FMO3_WILD_P153L_E158K	GLY	477	83	false	93	false	125	0	44	true	0	35	false	0	89	false	0	89	true	0	67	true	0	67	false	0	25	false	false	1	0	true	0	18	0	27	false	0	39	true	0	35	false	0	98	false	0	49	false
FMO3_WILD_P153L_E158K	GLN	478	83	false	93	false	125	0	5	true	0	15	false	0	31	false	0	31	true	0	46	true	0	46	false	0	24	false	false	1	0	true	0	18	0	25	false	0	22	false	0	37	false	0	98	false	-1	70	false
FMO3_WILD_P153L_E158K	TRP	479	90	false	88	false	117	0	26	true	0	15	false	-1	30	false	1	30	true	0	53	true	0	53	false	1	0	true	false	1	0	true	0	73	0	27	false	0	81	false	0	38	false	0	64	false	-2	60	false
FMO3_WILD_P153L_E158K	PRO	480	89	false	80	false	117	0	26	true	0	60	false	-1	60	false	1	60	true	0	10	true	0	10	false	1	0	true	false	1	0	true	0	36	0	23	false	0	15	false	0	39	false	1	30	true	-2	80	false
FMO3_WILD_P153L_E158K	GLY	481	95	false	81	false	118	0	7	true	0	60	false	-1	20	false	1	20	true	0	71	true	0	71	false	1	0	true	false	1	0	true	0	47	0	24	false	0	20	false	0	41	false	1	20	true	-2	80	false
FMO3_WILD_P153L_E158K	ALA	482	114	false	79	false	95	0	7	true	0	60	false	0	70	false	0	70	true	0	17	true	0	17	false	0	99	true	false	1	0	true	0	14	0	15	false	0	12	false	0	42	false	1	10	true	-1	20	false
FMO3_WILD_P153L_E158K	ARG	483	104	false	99	false	91	0	11	false	0	85	false	0	11	true	0	11	false	0	57	false	0	57	true	1	0	true	false	1	0	true	0	88	0	18	false	0	88	false	0	43	false	0	51	false	0	44	false
FMO3_WILD_P153L_E158K	ASN	484	111	false	104	true	82	0	11	false	0	30	false	0	13	true	0	13	false	0	20	true	0	20	false	1	0	true	false	0	99	false	0	88	0	17	false	0	16	false	0	42	false	0	43	false	-1	20	false
FMO3_WILD_P153L_E158K	ALA	485	111	false	121	true	67	0	58	false	0	30	false	0	78	false	0	78	true	0	26	true	0	26	false	1	0	true	false	0	97	false	0	88	0	14	false	0	24	true	0	42	false	0	61	false	-1	70	false
FMO3_WILD_P153L_E158K	ILE	486	104	false	126	true	75	0	68	false	0	30	false	0	13	false	0	13	true	0	16	true	0	16	false	1	0	true	false	0	96	false	0	45	0	23	false	0	29	true	0	42	false	0	54	false	0	67	false
FMO3_WILD_P153L_E158K	LEU	487	105	false	118	true	87	0	41	false	0	60	false	0	72	false	0	72	true	1	10	true	-1	10	false	0	86	false	false	0	97	false	0	28	0	30	true	0	27	true	0	42	false	0	35	false	0	81	false
FMO3_WILD_P153L_E158K	THR	488	99	false	105	true	109	0	44	false	0	26	false	0	72	false	0	72	true	0	67	true	0	67	false	0	15	false	false	0	99	false	0	35	0	25	false	0	21	false	0	44	false	0	58	false	0	81	false
FMO3_WILD_P153L_E158K	GLN	489	105	false	96	true	108	0	15	false	0	68	false	0	42	false	0	42	true	0	17	true	0	17	false	0	16	false	false	1	0	true	0	21	0	53	true	0	82	false	0	45	false	1	60	true	0	76	false
FMO3_WILD_P153L_E158K	TRP	490	95	false	94	true	120	0	89	false	1	60	true	0	20	false	0	20	true	0	13	false	0	13	true	0	16	false	false	1	0	true	0	86	0	60	true	0	20	false	0	47	false	2	60	true	0	50	false
FMO3_WILD_P153L_E158K	ASP	491	102	false	92	false	110	0	14	true	2	80	true	-1	10	false	1	10	true	0	13	false	0	13	true	1	0	true	false	1	0	true	0	13	0	64	true	0	22	false	0	49	false	1	50	true	-1	0	false
FMO3_WILD_P153L_E158K	ARG	492	105	false	94	false	99	0	33	true	3	40	true	-1	70	false	1	70	true	0	61	false	0	61	true	1	0	true	false	1	0	true	0	20	0	60	true	0	14	false	0	50	true	1	70	true	-2	30	false
FMO3_WILD_P153L_E158K	SER	493	94	false	86	false	113	0	15	true	3	10	true	-1	40	false	1	40	true	0	59	false	0	59	true	0	99	true	false	1	0	true	0	38	0	53	true	0	16	false	0	50	true	2	60	true	-1	20	false
FMO3_WILD_P153L_E158K	LEU	494	109	false	88	false	93	0	13	true	2	50	true	-1	40	false	1	40	true	0	89	false	0	89	true	1	0	true	false	1	0	true	0	38	0	53	true	0	17	false	0	49	false	1	50	true	-1	20	false
FMO3_WILD_P153L_E158K	LYS	495	105	false	84	false	102	0	23	false	1	70	true	-1	40	false	1	40	true	0	49	false	0	49	true	1	0	true	false	1	0	true	0	53	0	49	true	0	26	true	0	47	false	1	30	true	-2	90	false
FMO3_WILD_P153L_E158K	PRO	496	94	false	99	false	101	0	24	false	0	74	false	-1	50	false	1	50	true	0	24	true	0	24	false	3	0	true	false	1	0	true	0	50	0	52	true	0	33	true	0	45	false	1	40	true	-2	30	false
FMO3_WILD_P153L_E158K	MET	497	105	false	107	true	87	0	37	false	1	0	true	0	57	false	0	57	true	0	39	false	0	39	true	2	0	true	false	1	0	true	0	32	0	53	true	0	25	true	0	44	false	3	40	true	-1	40	false
FMO3_WILD_P153L_E158K	GLN	498	96	false	122	true	84	0	42	false	0	60	false	0	11	false	0	11	true	0	43	false	0	43	true	2	0	true	false	1	0	true	0	49	0	27	true	0	29	true	0	43	false	1	30	true	0	27	false
FMO3_WILD_P153L_E158K	THR	499	93	false	138	true	72	0	14	false	0	15	false	0	48	false	0	48	true	0	21	true	0	21	false	2	0	true	false	1	0	true	0	26	0	33	true	0	51	true	0	42	false	0	61	false	-1	90	false
FMO3_WILD_P153L_E158K	ARG	500	89	false	127	true	87	0	14	false	0	15	false	0	54	false	0	54	true	0	21	true	0	21	false	2	0	true	false	1	0	true	0	26	0	36	true	0	60	true	0	40	false	0	61	false	-1	80	false
FMO3_WILD_P153L_E158K	VAL	501	89	false	127	true	87	0	48	false	0	30	false	0	56	true	0	56	false	0	40	false	0	40	true	2	0	true	false	0	99	false	0	20	0	42	true	0	70	true	0	39	false	0	69	false	0	50	false
FMO3_WILD_P153L_E158K	VAL	502	97	false	115	true	90	0	37	false	0	54	false	0	54	false	0	54	true	0	11	false	0	11	true	2	0	true	false	0	99	false	0	35	0	56	true	0	63	true	0	38	false	0	40	false	-1	60	false
FMO3_WILD_P153L_E158K	GLY	503	101	false	99	false	102	0	38	false	0	98	false	0	59	false	0	59	true	0	20	false	0	20	true	3	0	true	false	0	99	false	0	40	0	58	true	0	58	true	0	37	false	0	35	false	-1	60	false
FMO3_WILD_P153L_E158K	ARG	504	115	false	96	false	88	0	62	false	1	40	true	0	69	false	0	69	true	0	20	false	0	20	true	3	0	true	false	1	0	true	0	29	0	68	true	0	53	true	0	36	false	0	94	false	-1	30	false
FMO3_WILD_P153L_E158K	LEU	505	104	false	88	false	102	0	29	false	2	20	true	0	89	true	0	89	false	0	41	false	0	41	true	1	90	true	false	1	0	true	0	18	0	66	true	0	52	true	0	36	false	2	0	true	0	94	false
FMO3_WILD_P153L_E158K	GLN	506	95	false	85	false	117	0	37	false	2	40	true	0	67	false	0	67	true	0	49	false	0	49	true	1	90	true	false	1	0	true	0	16	0	33	true	0	31	true	0	35	false	1	10	true	0	33	false
FMO3_WILD_P153L_E158K	LYS	507	95	false	91	false	108	0	13	true	2	0	true	0	22	false	0	22	true	0	13	false	0	13	true	1	90	true	false	1	0	true	0	17	0	37	true	0	22	false	0	33	false	0	47	false	0	28	false
FMO3_WILD_P153L_E158K	PRO	508	93	false	103	false	97	0	23	true	0	67	false	0	13	true	0	13	false	0	66	true	0	66	false	1	90	true	false	1	0	true	0	31	0	25	false	0	33	true	0	31	false	0	49	false	1	90	true
FMO3_WILD_P153L_E158K	CYS	509	107	false	119	false	74	0	26	true	0	28	false	0	28	true	0	28	false	0	76	true	0	76	false	1	0	true	false	0	97	false	0	61	0	22	false	0	34	true	0	28	false	0	25	false	2	20	true
FMO3_WILD_P153L_E158K	PHE	510	111	false	113	false	68	0	85	true	0	4	false	0	24	false	0	24	true	0	86	true	0	86	false	1	0	true	false	0	94	false	0	39	0	28	true	0	13	false	0	26	false	0	17	false	2	30	true
FMO3_WILD_P153L_E158K	PHE	511	109	false	113	true	77	0	38	false	0	60	false	0	57	true	0	57	false	1	80	true	-1	80	false	1	0	true	false	0	91	false	0	15	0	27	false	0	16	false	0	24	false	0	11	false	3	90	true
FMO3_WILD_P153L_E158K	PHE	512	114	false	111	true	77	0	12	false	0	60	false	0	57	true	0	57	false	2	0	true	-2	0	false	1	0	true	false	0	90	false	0	33	0	16	false	0	30	true	0	23	false	0	18	false	3	90	true
FMO3_WILD_P153L_E158K	HIS	513	116	false	99	true	87	0	62	false	0	60	false	1	20	true	-1	20	false	1	50	true	-1	50	false	1	0	true	false	0	90	false	0	57	0	40	true	0	10	false	0	23	false	0	41	false	5	20	true
FMO3_WILD_P153L_E158K	TRP	514	121	false	107	true	78	0	97	false	0	60	false	1	20	true	-1	20	false	1	40	true	-1	40	false	1	10	true	false	0	91	false	0	62	0	38	true	0	15	false	0	22	false	0	39	false	6	40	true
FMO3_WILD_P153L_E158K	LEU	515	123	false	107	true	69	0	16	false	0	60	false	1	10	true	-1	10	false	1	40	true	-1	40	false	1	10	true	false	0	94	false	0	72	0	30	true	0	36	false	0	22	false	0	39	false	5	10	true
FMO3_WILD_P153L_E158K	LYS	516	125	false	98	true	71	0	52	false	0	60	false	1	30	true	-1	30	false	1	10	true	-1	10	false	1	10	true	false	0	95	false	0	62	0	28	true	0	92	false	0	22	false	0	29	false	5	0	true
FMO3_WILD_P153L_E158K	LEU	517	119	false	119	true	58	0	49	false	0	60	false	0	79	true	0	79	false	1	30	true	-1	30	false	1	10	true	false	0	95	false	0	64	0	29	true	0	99	false	0	21	false	0	19	false	3	70	true
FMO3_WILD_P153L_E158K	PHE	518	101	false	105	true	81	0	4	false	0	60	false	1	60	true	-1	60	false	0	77	true	0	77	false	1	0	true	false	0	94	false	0	63	0	26	false	0	81	false	0	21	false	0	36	false	4	90	true
FMO3_WILD_P153L_E158K	ALA	519	98	false	113	true	78	0	39	false	0	60	false	2	20	true	-2	20	false	0	77	true	0	77	false	1	0	true	false	0	92	false	0	77	0	18	false	0	19	false	0	21	false	0	13	false	4	80	true
FMO3_WILD_P153L_E158K	ILE	520	95	false	123	true	76	0	12	false	0	60	false	2	20	true	-2	20	false	1	50	true	-1	50	false	0	99	true	false	0	91	false	0	82	0	24	false	0	16	false	0	22	false	0	13	false	4	80	true
FMO3_WILD_P153L_E158K	PRO	521	103	false	113	true	79	0	87	false	0	60	false	3	10	true	-3	10	false	1	50	true	-1	50	false	0	25	false	false	0	91	false	0	78	0	21	false	0	12	false	0	22	false	0	12	false	6	30	true
FMO3_WILD_P153L_E158K	ILE	522	114	false	137	true	53	0	22	false	0	60	false	2	90	true	-2	90	false	1	40	true	-1	40	false	0	73	false	false	0	91	false	1	0	0	4	false	0	12	false	0	23	false	0	83	false	5	0	true
FMO3_WILD_P153L_E158K	LEU	523	124	false	117	true	57	0	11	false	0	60	false	3	0	true	-3	0	false	1	40	true	-1	40	false	0	2	false	false	0	91	false	1	0	0	34	false	0	20	false	0	23	false	0	12	false	4	40	true
FMO3_WILD_P153L_E158K	LEU	524	116	false	129	true	55	0	38	false	0	60	false	3	10	true	-3	10	false	1	30	true	-1	30	false	0	21	false	false	0	90	false	1	0	0	11	false	0	12	false	0	23	false	0	57	false	5	70	true
FMO3_WILD_P153L_E158K	ILE	525	111	false	130	true	55	0	59	false	0	60	false	3	10	true	-3	10	false	1	70	true	-1	70	false	0	87	false	false	0	90	false	1	10	0	6	false	0	14	false	0	22	false	0	71	false	5	80	true
FMO3_WILD_P153L_E158K	ALA	526	119	false	120	true	58	0	13	false	0	60	false	3	70	true	-3	70	false	1	70	true	-1	70	false	0	21	false	false	0	90	false	1	0	0	14	false	0	88	false	0	23	false	0	71	false	6	50	true
FMO3_WILD_P153L_E158K	VAL	527	108	false	142	true	54	0	49	false	0	60	false	3	60	true	-3	60	false	1	60	true	-1	60	false	0	25	false	false	0	91	false	1	0	0	29	false	0	97	false	0	23	false	0	64	false	6	60	true
FMO3_WILD_P153L_E158K	PHE	528	117	false	130	true	57	0	29	false	0	60	false	3	10	true	-3	10	false	1	60	true	-1	60	false	0	25	false	false	0	91	false	0	89	0	13	false	0	13	false	0	22	false	0	75	false	5	0	true
FMO3_WILD_P153L_E158K	LEU	529	108	false	132	true	66	0	83	false	0	60	false	2	70	true	-2	70	false	1	40	true	-1	40	false	0	21	false	false	0	93	false	0	79	0	13	false	0	75	false	0	21	false	0	11	false	4	0	true
FMO3_WILD_P153L_E158K	VAL	530	97	false	164	true	50	0	0	false	0	60	false	2	20	true	-2	20	false	1	40	true	-1	40	false	0	2	false	false	1	0	false	0	69	0	38	false	0	14	false	0	21	false	0	18	false	3	10	true
FMO3_WILD_P153L_E158K	LEU	531	130	false	117	true	59	0	0	false	0	60	false	2	0	true	-2	0	false	1	10	true	-1	10	false	0	24	false	false	1	0	false	0	56	0	11	false	0	49	false	0	22	false	0	27	false	3	30	true
FMO3_WILD_P153L_E158K	THR	532	78	false	133	true	96	0	0	false	0	60	false	1	50	true	-1	50	false	0	79	true	0	79	false	0	73	false	false	1	0	false	0	50	0	13	false	0	86	false	0	24	false	0	42	false	2	90	true
FMO3_WILD_V257M	MET	1	109	false	83	false	104	0	4	false	0	95	false	0	23	false	0	23	true	0	67	false	0	67	true	2	0	true	false	1	0	false	0	15	0	34	true	0	57	false	0	44	false	1	50	true	-1	0	false
FMO3_WILD_V257M	GLY	2	100	false	99	false	102	0	45	false	0	50	false	0	33	false	0	33	true	0	46	false	0	46	true	2	0	true	false	1	0	false	0	11	0	21	false	0	18	false	0	48	false	0	85	false	-1	30	false
FMO3_WILD_V257M	LYS	3	119	false	97	false	79	0	1	false	0	50	false	0	47	true	0	47	false	0	39	false	0	39	true	2	0	true	false	1	0	false	0	24	0	25	false	0	7	false	0	43	false	0	67	false	0	37	false
FMO3_WILD_V257M	LYS	4	114	false	118	true	66	0	52	false	0	30	false	0	97	true	0	97	false	0	13	false	0	13	true	2	0	true	false	1	0	false	0	28	0	29	true	0	10	false	0	39	false	0	48	false	0	52	false
FMO3_WILD_V257M	VAL	5	108	false	139	true	52	0	34	false	0	30	false	0	92	true	0	92	false	0	57	false	0	57	true	2	0	true	false	0	97	false	0	34	0	25	false	0	74	false	0	36	false	0	34	false	0	11	false
FMO3_WILD_V257M	ALA	6	100	false	120	true	79	0	4	false	0	30	false	0	91	true	0	91	false	0	57	false	0	57	true	2	0	true	false	0	93	false	0	38	0	22	false	0	86	false	0	36	false	0	17	false	0	81	false
FMO3_WILD_V257M	ILE	7	100	false	120	true	79	0	16	false	0	60	false	0	91	true	0	91	false	0	44	true	0	44	false	2	0	true	false	0	92	false	0	43	0	27	false	0	57	false	0	35	false	0	84	false	0	81	false
FMO3_WILD_V257M	ILE	8	91	false	102	true	106	0	19	false	0	60	false	1	80	true	-1	80	false	0	87	true	0	87	false	0	99	true	false	0	92	false	0	37	0	25	false	0	10	false	0	35	false	0	11	false	0	23	false
FMO3_WILD_V257M	GLY	9	90	false	104	true	107	0	78	false	0	60	false	2	20	true	-2	20	false	0	87	true	0	87	false	0	24	false	false	0	93	false	0	55	0	75	false	0	25	true	0	36	false	0	83	false	0	14	false
FMO3_WILD_V257M	ALA	10	92	false	106	true	103	0	15	false	0	60	false	1	60	true	-1	60	false	0	76	true	0	76	false	0	2	false	false	0	96	false	0	78	0	23	false	0	65	false	0	37	false	0	16	false	0	90	false
FMO3_WILD_V257M	GLY	11	73	false	108	false	126	0	93	true	0	20	false	1	90	true	-1	90	false	0	50	true	0	50	false	0	21	false	false	0	98	false	0	74	0	20	false	0	13	false	0	38	false	0	22	false	0	36	false
FMO3_WILD_V257M	VAL	12	90	false	115	false	102	0	11	true	0	20	false	1	60	true	-1	60	false	0	50	true	0	50	false	0	21	false	false	0	99	false	0	67	0	27	true	0	12	false	0	39	false	0	19	false	0	77	false
FMO3_WILD_V257M	SER	13	101	false	94	false	106	0	21	true	0	5	false	0	98	true	0	98	false	0	57	true	0	57	false	0	25	false	false	1	0	true	0	67	0	32	true	0	26	true	0	39	false	0	19	false	-2	40	false
FMO3_WILD_V257M	GLY	14	101	false	94	false	106	0	95	true	0	20	false	1	50	true	-1	50	false	0	46	true	0	46	false	0	2	false	false	0	99	false	0	31	0	18	false	0	42	true	0	39	false	0	25	false	0	86	false
FMO3_WILD_V257M	LEU	15	110	false	111	true	78	0	32	false	0	60	false	0	82	true	0	82	false	0	71	true	0	71	false	1	0	true	false	0	98	false	0	25	0	24	false	0	41	true	0	40	false	0	24	false	-1	10	false
FMO3_WILD_V257M	ALA	16	102	false	106	true	87	0	92	false	0	30	false	0	78	true	0	78	false	0	71	true	0	71	false	1	0	true	false	0	97	false	0	22	0	23	false	0	38	true	0	42	false	0	35	false	-1	20	false
FMO3_WILD_V257M	SER	17	85	false	109	true	107	0	43	false	0	30	false	0	59	true	0	59	false	0	71	true	0	71	false	0	93	true	false	0	98	false	0	28	0	27	false	0	47	true	0	41	false	0	47	false	-1	70	false
FMO3_WILD_V257M	ILE	18	91	false	113	true	101	0	73	false	0	30	false	1	10	true	-1	10	false	0	21	true	0	21	false	0	94	true	false	0	98	false	0	11	0	39	true	0	48	true	0	41	false	0	31	false	0	48	false
FMO3_WILD_V257M	ARG	19	99	false	103	false	104	0	8	true	0	10	false	0	76	true	0	76	false	0	21	true	0	21	false	0	63	false	false	0	99	false	0	59	0	40	true	0	42	true	0	42	false	0	25	false	0	23	false
FMO3_WILD_V257M	SER	20	110	false	92	false	98	0	15	true	0	70	false	0	56	false	0	56	true	0	29	false	0	29	true	-1	10	false	true	0	99	false	0	59	0	40	true	0	37	true	0	42	false	0	32	false	-2	10	false
FMO3_WILD_V257M	CYS	21	128	false	81	false	81	0	18	true	1	0	true	0	30	false	0	30	true	0	67	false	0	67	true	-1	10	false	true	0	99	false	0	59	0	37	true	0	48	true	0	43	false	0	80	false	-2	50	false
FMO3_WILD_V257M	LEU	22	120	false	76	false	90	0	43	true	1	0	true	0	21	true	0	21	false	0	93	false	0	93	true	-1	10	false	true	1	0	false	0	65	0	49	true	0	46	true	0	44	false	0	40	false	0	78	false
FMO3_WILD_V257M	GLU	23	120	true	76	false	90	0	45	false	0	85	false	0	68	false	0	68	true	0	24	false	0	24	true	-2	10	false	true	1	0	true	0	37	0	49	true	0	45	true	0	46	false	0	25	false	-2	50	false
FMO3_WILD_V257M	GLU	24	120	true	76	false	90	0	11	false	1	10	true	0	36	false	0	36	true	0	63	false	0	63	true	-3	10	false	true	1	0	true	0	17	0	36	true	0	35	true	0	47	false	0	80	false	-2	30	false
FMO3_WILD_V257M	GLY	25	98	true	79	false	110	0	13	false	1	30	true	0	34	false	0	34	true	0	77	false	0	77	true	-3	10	false	true	1	0	true	0	85	0	34	true	0	20	false	0	47	false	1	50	true	-2	20	false
FMO3_WILD_V257M	LEU	26	101	true	90	false	95	0	98	false	0	90	false	0	34	false	0	34	true	0	97	false	0	97	true	-3	10	false	true	1	0	true	0	21	0	22	false	0	17	false	0	48	false	1	30	true	-2	20	false
FMO3_WILD_V257M	GLU	27	93	false	88	false	110	0	14	true	0	85	false	0	46	false	0	46	true	0	40	false	0	40	true	-3	10	false	true	1	0	true	0	12	0	20	false	0	21	false	0	49	false	0	39	false	-2	20	false
FMO3_WILD_V257M	PRO	28	84	false	106	false	106	0	84	true	0	25	false	0	46	false	0	46	true	0	39	true	0	39	false	-3	10	false	true	1	0	true	0	12	0	37	false	0	97	false	0	48	false	0	34	false	-2	20	false
FMO3_WILD_V257M	THR	29	107	false	103	false	87	0	19	true	0	70	false	0	50	false	0	50	true	0	43	false	0	43	true	-1	10	false	true	0	99	false	0	69	0	44	false	0	49	false	0	48	false	0	71	false	-1	90	false
FMO3_WILD_V257M	CYS	30	117	false	88	false	88	0	45	true	1	0	true	0	54	false	0	54	true	0	73	false	0	73	true	-1	10	false	true	0	98	false	0	73	0	67	false	0	13	false	0	48	false	0	82	false	-2	0	false
FMO3_WILD_V257M	PHE	31	112	true	85	false	94	0	27	false	0	30	false	-1	40	false	1	40	true	0	34	false	0	34	true	-1	10	false	true	0	99	false	0	20	0	19	false	0	15	false	0	49	false	0	71	false	-3	80	false
FMO3_WILD_V257M	GLU	32	103	true	71	false	118	0	73	false	0	76	false	-1	40	false	1	40	true	0	37	false	0	37	true	-1	10	false	true	1	0	true	0	17	0	23	false	0	16	false	0	50	false	0	79	false	-4	10	false
FMO3_WILD_V257M	LYS	33	94	true	74	false	136	0	12	false	1	50	true	0	68	false	0	68	true	0	86	false	0	86	true	-1	10	false	true	1	10	true	0	6	0	34	true	0	99	false	0	49	false	2	50	true	-2	90	false
FMO3_WILD_V257M	SER	34	88	true	95	false	123	0	1	false	2	20	true	0	64	false	0	64	true	0	74	false	0	74	true	-1	10	false	true	1	10	true	0	27	0	32	true	0	14	false	0	49	false	2	0	true	-3	0	false
FMO3_WILD_V257M	ASN	35	86	false	94	false	126	0	35	false	2	70	true	0	97	false	0	97	true	-1	10	false	1	10	true	-1	0	false	true	1	10	true	0	77	0	25	false	0	9	false	0	47	false	1	10	true	-3	50	false
FMO3_WILD_V257M	ASP	36	82	false	99	false	126	0	14	true	3	10	true	0	86	false	0	86	true	0	67	false	0	67	true	-1	0	false	true	1	10	true	0	12	0	30	true	0	13	false	0	47	false	0	57	false	-3	50	false
FMO3_WILD_V257M	ILE	37	88	false	112	false	104	0	49	true	1	90	true	0	57	false	0	57	true	0	14	true	0	14	false	0	11	false	false	1	10	true	0	12	0	32	true	0	21	false	0	47	false	0	35	false	-1	50	false
FMO3_WILD_V257M	GLY	38	89	false	103	false	116	0	52	true	1	30	true	0	57	false	0	57	true	0	54	true	0	54	false	0	69	false	false	1	0	true	0	55	0	21	false	0	33	true	0	47	false	0	23	false	-1	50	false
FMO3_WILD_V257M	GLY	39	104	false	100	false	103	0	16	true	1	10	true	0	17	false	0	17	true	0	14	true	0	14	false	0	15	false	false	1	0	true	0	18	0	33	true	0	35	true	0	46	false	0	27	false	0	26	false
FMO3_WILD_V257M	LEU	40	116	false	109	false	79	0	37	false	0	11	false	0	13	true	0	13	false	0	93	true	0	93	false	0	23	false	false	0	99	false	0	11	0	36	true	0	28	true	0	46	false	0	34	false	0	31	false
FMO3_WILD_V257M	TRP	41	101	false	103	false	100	0	61	false	0	40	false	0	13	true	0	13	false	0	63	true	0	63	false	0	19	false	false	0	98	false	0	14	0	32	true	0	35	true	0	46	false	0	46	false	0	31	false
FMO3_WILD_V257M	LYS	42	102	false	89	false	112	0	23	false	0	10	false	0	72	false	0	72	true	0	20	true	0	20	false	0	89	false	false	0	99	false	0	28	0	41	true	0	32	true	0	46	false	0	77	false	0	81	false
FMO3_WILD_V257M	PHE	43	100	false	91	false	111	0	79	true	0	25	false	0	48	false	0	48	true	0	27	true	0	27	false	0	89	false	false	1	0	false	0	88	0	35	true	0	30	true	0	47	false	1	30	true	0	41	false
FMO3_WILD_V257M	SER	44	107	false	80	false	112	0	71	true	0	60	false	0	82	false	0	82	true	0	86	true	0	86	false	0	91	false	true	1	0	true	0	23	0	46	true	0	28	true	0	49	false	1	20	true	0	64	false
FMO3_WILD_V257M	ASP	45	125	false	69	false	95	0	15	true	1	50	true	-1	60	false	1	60	true	0	83	false	0	83	true	-1	90	false	true	1	0	true	0	23	0	47	true	0	24	false	0	49	false	1	10	true	-2	50	false
FMO3_WILD_V257M	HIS	46	134	false	66	false	77	0	52	true	1	30	true	-1	60	false	1	60	true	0	83	false	0	83	true	-1	90	false	true	1	0	true	0	35	0	26	false	0	41	true	0	50	true	2	10	true	-4	30	false
FMO3_WILD_V257M	ALA	47	122	true	67	false	92	0	42	false	0	90	false	-1	60	false	1	60	true	-1	20	false	1	20	true	-1	90	false	true	1	0	true	0	37	0	27	false	0	39	true	0	52	true	1	60	true	-4	10	false
FMO3_WILD_V257M	GLU	48	112	true	70	false	99	0	54	false	0	90	false	-1	80	false	1	80	true	-1	60	false	1	60	true	-1	90	false	true	1	0	true	0	25	0	27	true	0	33	true	0	54	true	1	80	true	-5	40	false
FMO3_WILD_V257M	GLU	49	111	true	77	false	97	0	27	false	0	90	false	-1	80	false	1	80	true	-1	10	false	1	10	true	-1	90	false	true	1	10	true	0	23	0	27	false	0	43	true	0	55	true	1	40	true	-5	40	false
FMO3_WILD_V257M	GLY	50	93	true	88	false	115	0	4	false	0	90	false	0	87	false	0	87	true	-1	20	false	1	20	true	0	91	false	true	1	10	true	0	19	0	24	false	0	42	true	0	55	true	1	80	true	-3	40	false
FMO3_WILD_V257M	ARG	51	102	true	106	false	87	0	37	false	0	75	false	0	66	false	0	66	true	-1	0	false	1	0	true	-1	0	false	true	1	0	true	0	24	0	27	false	0	29	true	0	54	true	0	73	false	-2	90	false
FMO3_WILD_V257M	ALA	52	95	true	115	false	92	0	14	false	0	45	false	-1	30	false	1	30	true	0	24	false	0	24	true	0	28	false	false	1	0	true	0	22	0	27	false	0	32	true	0	55	true	0	66	false	-3	30	false
FMO3_WILD_V257M	SER	53	91	true	113	false	101	0	44	false	0	45	false	0	99	false	0	99	true	0	24	false	0	24	true	1	0	true	false	0	98	false	0	18	0	28	true	0	40	true	0	56	true	1	30	true	-3	20	false
FMO3_WILD_V257M	ILE	54	91	false	113	true	101	0	21	false	0	30	false	0	13	false	0	13	true	0	29	false	0	29	true	2	0	true	false	0	97	false	0	36	0	17	false	0	44	true	0	56	true	0	91	false	-1	90	false
FMO3_WILD_V257M	TYR	55	90	false	115	true	102	0	62	false	0	30	false	0	22	true	0	22	false	0	36	true	0	36	false	2	0	true	false	0	97	false	0	47	0	12	false	0	37	true	0	56	true	0	67	false	0	24	false
FMO3_WILD_V257M	LYS	56	100	false	113	true	88	0	14	false	0	60	false	0	63	true	0	63	false	0	64	true	0	64	false	1	0	true	false	0	98	false	0	67	0	96	false	0	31	true	0	55	true	0	43	false	0	50	false
FMO3_WILD_V257M	SER	57	88	false	118	true	99	0	4	false	0	60	false	0	44	true	0	44	false	0	64	true	0	64	false	0	99	true	false	0	99	false	0	14	0	30	true	0	92	false	0	55	true	0	83	false	-1	0	false
FMO3_WILD_V257M	VAL	58	89	false	111	true	102	0	29	false	0	30	false	0	44	true	0	44	false	0	36	true	0	36	false	1	0	true	false	0	99	false	0	71	0	32	true	0	28	false	0	54	true	0	85	false	-1	0	false
FMO3_WILD_V257M	PHE	59	83	false	94	true	125	0	17	false	0	79	false	0	54	false	0	54	true	0	14	false	0	14	true	0	99	true	false	1	0	true	0	49	0	41	true	0	15	false	0	54	true	0	57	false	-2	70	false
FMO3_WILD_V257M	SER	60	73	false	87	true	146	0	13	false	0	73	false	0	83	false	0	83	true	0	37	true	0	37	false	2	0	true	false	1	0	true	0	24	0	35	true	0	14	false	0	53	true	0	57	false	-3	50	false
FMO3_WILD_V257M	ASN	61	85	false	81	false	135	0	27	true	2	20	true	0	79	false	0	79	true	0	14	false	0	14	true	0	55	false	false	1	10	true	0	21	0	38	true	0	13	false	0	51	true	1	50	true	-3	70	false
FMO3_WILD_V257M	SER	62	102	false	78	false	115	0	77	true	2	90	true	0	49	false	0	49	true	0	66	false	0	66	true	0	89	false	false	1	10	true	0	15	0	37	true	0	49	false	0	50	true	3	10	true	-2	50	false
FMO3_WILD_V257M	SER	63	117	false	79	false	94	0	58	true	3	40	true	0	74	false	0	74	true	0	83	false	0	83	true	0	59	false	false	1	10	true	0	28	0	33	true	0	17	false	0	49	false	2	30	true	-2	50	false
FMO3_WILD_V257M	LYS	64	132	false	81	false	73	0	25	true	2	70	true	0	78	false	0	78	true	0	60	false	0	60	true	0	68	false	false	1	10	true	0	37	0	36	true	0	14	false	0	47	false	1	40	true	-3	70	false
FMO3_WILD_V257M	GLU	65	125	true	90	false	78	0	82	false	1	50	true	0	38	false	0	38	true	0	43	false	0	43	true	0	76	false	false	1	0	true	0	61	0	27	false	0	98	false	0	44	false	0	56	false	-1	90	false
FMO3_WILD_V257M	MET	66	117	true	108	false	74	0	42	false	0	98	false	0	17	false	0	17	true	0	29	false	0	29	true	0	68	false	false	0	94	false	0	13	0	32	true	0	23	false	0	41	false	0	36	false	-1	40	false
FMO3_WILD_V257M	MET	67	98	true	98	false	97	0	16	false	0	4	false	0	47	false	0	47	true	0	14	true	0	14	false	-1	10	false	true	0	92	false	0	54	0	27	true	0	15	false	0	39	false	0	28	false	-1	80	false
FMO3_WILD_V257M	CYS	68	91	true	89	false	119	0	17	false	0	30	false	0	67	false	0	67	true	0	14	true	0	14	false	-1	10	false	true	0	93	false	0	81	0	30	true	0	13	false	0	37	false	0	27	false	0	22	false
FMO3_WILD_V257M	PHE	69	95	false	93	false	104	0	21	true	0	20	false	0	19	true	0	19	false	0	80	true	0	80	false	-2	10	false	true	0	95	false	0	21	0	27	false	0	24	true	0	35	false	0	24	false	0	38	false
FMO3_WILD_V257M	PRO	70	81	false	78	false	127	0	5	true	0	20	false	0	89	true	0	89	false	0	61	true	0	61	false	-1	10	false	true	0	99	false	0	35	0	13	false	0	22	false	0	36	false	0	37	false	2	30	true
FMO3_WILD_V257M	ASP	71	95	false	93	false	104	0	13	true	0	20	false	0	50	true	0	50	false	0	79	true	0	79	false	-1	10	false	true	1	0	false	0	34	0	98	false	0	14	false	0	35	false	0	59	false	1	60	true
FMO3_WILD_V257M	PHE	72	83	false	92	false	106	0	78	true	0	43	false	0	10	false	0	10	true	0	64	true	0	64	false	-2	10	false	true	0	99	false	0	20	0	47	false	0	19	false	0	36	false	1	10	true	0	11	false
FMO3_WILD_V257M	PRO	73	81	false	78	false	127	0	12	false	1	40	true	0	77	false	0	77	true	0	14	false	0	14	true	-3	0	false	true	0	99	false	0	25	0	81	false	0	30	true	0	35	false	1	10	true	0	97	false
FMO3_WILD_V257M	PHE	74	94	false	79	false	126	0	26	true	2	20	true	0	77	false	0	77	true	0	57	false	0	57	true	-3	0	false	true	0	99	false	0	23	0	65	false	0	28	true	0	35	false	1	10	true	0	97	false
FMO3_WILD_V257M	PRO	75	94	false	79	false	126	0	13	true	1	90	true	0	77	false	0	77	true	0	21	true	0	21	false	-3	0	false	true	1	0	true	0	55	0	23	false	0	31	true	0	34	false	1	10	true	0	97	false
FMO3_WILD_V257M	ASP	76	94	false	79	false	126	0	71	true	2	80	true	0	77	false	0	77	true	0	14	false	0	14	true	-2	0	false	true	1	0	true	0	15	0	27	false	0	31	true	0	33	false	1	10	true	0	63	false
FMO3_WILD_V257M	ASP	77	87	false	79	false	128	0	19	true	2	30	true	0	77	false	0	77	true	0	17	false	0	17	true	-2	0	false	true	1	0	true	0	29	0	39	true	0	21	false	0	33	false	2	10	true	0	63	false
FMO3_WILD_V257M	PHE	78	88	false	93	false	107	0	22	true	2	0	true	0	38	false	0	38	true	0	17	false	0	17	true	-2	0	false	true	1	0	true	0	15	0	48	true	0	96	false	0	32	false	1	20	true	0	67	false
FMO3_WILD_V257M	PRO	79	94	false	88	false	107	0	3	true	0	66	false	-1	0	false	1	0	true	0	14	true	0	14	false	-1	90	false	true	1	0	false	0	65	0	52	true	0	14	false	0	30	false	0	71	false	-1	20	false
FMO3_WILD_V257M	ASN	80	108	false	93	false	92	0	5	true	0	8	false	-1	30	false	1	30	true	0	51	true	0	51	false	-1	90	false	true	0	97	false	0	6	0	43	true	0	52	false	0	30	false	0	58	false	-1	70	false
FMO3_WILD_V257M	PHE	81	108	false	93	false	92	0	41	true	0	5	false	0	96	false	0	96	true	0	91	true	0	91	false	0	91	false	true	0	94	false	0	21	0	39	true	0	19	false	0	29	false	1	10	true	-1	30	false
FMO3_WILD_V257M	MET	82	98	false	86	false	113	0	65	false	0	40	false	-1	0	false	1	0	true	0	51	true	0	51	false	1	10	true	false	0	94	false	0	18	0	19	false	0	34	true	0	29	false	0	93	false	0	87	false
FMO3_WILD_V257M	HIS	83	95	false	79	false	123	0	14	true	0	25	false	0	81	false	0	81	true	0	86	true	0	86	false	1	10	true	false	0	97	false	0	64	0	16	false	0	40	true	0	29	false	1	20	true	-1	0	false
FMO3_WILD_V257M	ASN	84	92	false	97	false	111	0	9	true	0	45	false	-1	0	false	1	0	true	0	37	true	0	37	false	1	10	true	false	1	0	true	0	17	0	62	false	0	38	true	0	29	false	0	93	false	-1	40	false
FMO3_WILD_V257M	SER	85	101	false	106	false	97	0	18	true	1	20	true	-1	0	false	1	0	true	0	14	false	0	14	true	0	85	false	false	1	0	true	0	16	0	56	false	0	36	true	0	28	false	1	60	true	-1	50	false
FMO3_WILD_V257M	LYS	86	119	false	95	false	80	0	44	true	1	30	true	-1	50	false	1	50	true	0	63	false	0	63	true	0	85	false	false	1	10	true	0	41	0	25	false	0	39	true	0	27	false	2	10	true	-2	30	false
FMO3_WILD_V257M	ILE	87	107	false	109	true	83	0	41	false	0	60	false	-1	20	false	1	20	true	0	37	false	0	37	true	0	85	false	false	1	0	true	0	59	0	21	false	0	25	true	0	27	false	2	0	true	-1	90	false
FMO3_WILD_V257M	GLN	88	107	false	109	true	83	0	28	false	0	60	false	0	33	false	0	33	true	0	86	false	0	86	true	0	15	false	false	1	0	true	0	57	0	21	false	0	32	true	0	26	false	1	10	true	0	79	false
FMO3_WILD_V257M	GLU	89	103	false	124	true	70	0	26	false	0	30	false	0	26	true	0	26	false	0	21	true	0	21	false	0	64	false	false	0	98	false	0	20	0	30	true	0	34	true	0	24	false	0	37	false	0	24	false
FMO3_WILD_V257M	TYR	90	102	false	131	true	68	0	21	false	0	60	false	0	66	true	0	66	false	0	71	true	0	71	false	0	1	false	false	0	95	false	0	33	0	39	true	0	26	true	0	23	false	0	53	false	1	50	true
FMO3_WILD_V257M	ILE	91	112	false	129	true	55	0	33	false	0	60	false	1	30	true	-1	30	false	0	81	true	0	81	false	-1	0	false	true	0	92	false	0	21	0	50	true	0	28	true	0	22	false	0	27	false	1	90	true
FMO3_WILD_V257M	ILE	92	122	false	109	true	59	0	12	false	0	60	false	0	36	true	0	36	false	0	91	true	0	91	false	0	67	false	false	0	90	false	0	28	0	44	true	0	15	false	0	21	false	0	16	false	0	38	false
FMO3_WILD_V257M	ALA	93	127	false	88	true	73	0	82	false	0	60	false	0	36	true	0	36	false	0	91	true	0	91	false	-1	0	false	true	0	91	false	0	15	0	19	false	0	17	false	0	22	false	0	20	false	0	18	false
FMO3_WILD_V257M	PHE	94	128	false	81	true	75	0	21	false	0	30	false	0	31	true	0	31	false	0	16	true	0	16	false	0	99	true	false	0	94	false	0	22	0	21	false	0	11	false	0	23	false	0	49	false	0	41	false
FMO3_WILD_V257M	ALA	95	131	false	69	true	85	0	5	false	0	75	false	0	67	true	0	67	false	0	53	false	0	53	true	1	0	true	false	0	98	false	0	19	0	52	false	0	7	false	0	24	false	1	40	true	0	58	false
FMO3_WILD_V257M	LYS	96	116	false	65	true	108	0	22	false	0	90	false	0	11	false	0	11	true	0	81	false	0	81	true	1	0	true	false	1	0	true	0	27	0	12	false	0	11	false	0	25	false	2	20	true	0	44	false
FMO3_WILD_V257M	GLU	97	118	true	76	false	97	0	86	false	0	90	false	0	89	false	0	89	true	0	63	false	0	63	true	1	0	true	false	1	0	true	0	18	0	24	false	0	23	false	0	25	false	2	10	true	0	31	false
FMO3_WILD_V257M	LYS	98	114	true	93	false	93	0	12	false	0	90	false	0	72	false	0	72	true	0	73	false	0	73	true	2	0	true	false	1	0	true	0	10	0	31	true	0	25	true	0	27	false	1	70	true	0	71	false
FMO3_WILD_V257M	ASN	99	114	true	93	false	93	0	14	false	0	90	false	-1	20	false	1	20	true	-1	20	false	1	20	true	2	0	true	false	1	0	true	0	31	0	39	true	0	14	false	0	28	false	1	70	true	-1	50	false
FMO3_WILD_V257M	LEU	100	113	true	109	true	83	0	14	false	0	60	false	0	88	false	0	88	true	0	47	false	0	47	true	2	0	true	false	1	0	true	0	22	0	38	true	0	24	true	0	30	false	1	60	true	0	40	false
FMO3_WILD_V257M	LEU	101	105	true	119	true	80	0	45	false	0	30	false	0	83	false	0	83	true	0	21	true	0	21	false	1	0	true	false	0	98	false	0	16	0	35	true	0	25	true	0	32	false	0	55	false	0	43	false
FMO3_WILD_V257M	LYS	102	101	true	115	true	90	0	46	false	0	60	false	0	13	false	0	13	true	0	61	true	0	61	false	2	0	true	false	0	97	false	0	16	0	31	true	0	31	true	0	33	false	0	59	false	1	50	true
FMO3_WILD_V257M	TYR	103	98	true	127	true	79	0	67	false	0	60	false	0	13	false	0	13	true	1	0	true	-1	0	false	2	0	true	false	0	95	false	0	10	0	36	true	0	32	true	0	35	false	0	62	false	1	50	true
FMO3_WILD_V257M	ILE	104	110	true	113	true	76	0	26	false	0	15	false	0	18	true	0	18	false	0	31	true	0	31	false	2	0	true	false	0	94	false	0	14	0	20	false	0	23	false	0	36	false	1	50	true	1	70	true
FMO3_WILD_V257M	GLN	105	105	true	107	true	88	0	17	false	0	15	false	0	67	true	0	67	false	0	11	true	0	11	false	2	0	true	false	0	95	false	0	31	0	10	false	0	29	true	0	38	false	1	10	true	1	70	true
FMO3_WILD_V257M	PHE	106	105	true	113	true	79	0	29	false	0	60	false	0	11	true	0	11	false	0	90	true	0	90	false	2	0	true	false	0	96	false	0	20	0	11	false	0	29	true	0	39	false	0	60	false	1	0	false
FMO3_WILD_V257M	LYS	107	101	true	123	true	76	0	2	false	0	60	false	0	46	true	0	46	false	0	79	true	0	79	false	0	99	true	false	0	98	false	0	82	0	11	false	0	30	true	0	41	false	0	64	false	0	96	false
FMO3_WILD_V257M	THR	108	89	true	128	true	87	0	1	false	0	60	false	0	51	true	0	51	false	0	49	true	0	49	false	1	0	true	false	0	99	false	0	32	0	29	true	0	38	true	0	42	false	0	49	false	0	22	false
FMO3_WILD_V257M	PHE	109	88	true	118	true	99	0	38	false	0	60	false	0	48	true	0	48	false	0	47	true	0	47	false	0	99	true	false	0	99	false	0	22	0	30	true	0	42	true	0	42	false	0	76	false	0	46	false
FMO3_WILD_V257M	VAL	110	84	true	129	true	96	0	57	false	0	30	false	0	48	true	0	48	false	0	33	true	0	33	false	0	99	true	false	0	99	false	0	4	0	55	true	0	25	true	0	44	false	0	28	false	0	57	false
FMO3_WILD_V257M	SER	111	79	true	104	true	123	0	43	false	0	30	false	0	27	false	0	27	true	0	73	true	0	73	false	2	0	true	false	1	0	false	0	91	0	55	true	0	19	false	0	46	false	0	32	false	-2	20	false
FMO3_WILD_V257M	SER	112	92	false	99	false	112	0	1	true	1	30	true	0	19	false	0	19	true	0	24	true	0	24	false	1	10	true	false	1	0	true	0	97	0	46	true	0	89	false	0	47	false	0	73	false	-1	80	false
FMO3_WILD_V257M	VAL	113	102	false	96	false	100	0	2	true	2	10	true	0	29	false	0	29	true	0	43	false	0	43	true	1	10	true	false	1	0	true	0	43	0	45	true	0	14	false	0	47	false	1	30	true	-1	50	false
FMO3_WILD_V257M	ASN	114	91	false	71	false	126	0	12	true	2	60	true	0	99	false	0	99	true	0	26	false	0	26	true	0	89	false	false	1	0	true	0	71	0	40	true	0	23	false	0	49	false	1	50	true	-3	60	false
FMO3_WILD_V257M	LYS	115	98	false	71	false	123	0	71	true	3	0	true	-1	10	false	1	10	true	0	64	false	0	64	true	0	84	false	false	1	0	true	0	18	0	36	true	0	17	false	0	51	true	1	90	true	-3	0	false
FMO3_WILD_V257M	HIS	116	96	false	83	false	113	0	49	true	2	40	true	0	86	false	0	86	true	0	24	false	0	24	true	0	84	false	false	1	0	true	0	86	0	34	true	0	19	false	0	53	true	2	20	true	-2	50	false
FMO3_WILD_V257M	PRO	117	102	false	82	false	106	0	42	true	2	10	true	0	84	false	0	84	true	0	39	false	0	39	true	0	89	false	false	1	0	true	0	75	0	33	true	0	21	false	0	53	true	1	40	true	-2	40	false
FMO3_WILD_V257M	ASP	118	108	false	100	false	92	0	17	true	2	0	true	-1	40	false	1	40	true	0	30	false	0	30	true	0	75	false	false	1	0	true	0	15	0	36	true	0	21	false	0	52	true	1	0	true	-3	40	false
FMO3_WILD_V257M	PHE	119	101	false	117	false	79	0	23	true	0	70	false	-1	0	false	1	0	true	0	19	true	0	19	false	0	8	false	false	1	0	true	0	19	0	26	false	0	21	false	0	51	true	1	10	true	-3	20	false
FMO3_WILD_V257M	ALA	120	89	false	108	true	103	0	64	false	0	15	false	-1	0	false	1	0	true	0	11	true	0	11	false	0	92	false	true	1	0	true	0	47	0	12	false	0	27	true	0	52	true	0	69	false	-3	20	false
FMO3_WILD_V257M	THR	121	82	false	113	true	111	0	17	false	0	15	false	0	74	false	0	74	true	0	86	true	0	86	false	-1	0	false	true	1	0	true	0	73	0	87	false	0	37	true	0	53	true	0	72	false	-1	90	false
FMO3_WILD_V257M	THR	122	89	false	111	true	111	0	45	false	0	25	false	0	96	false	0	96	true	1	0	true	-1	0	false	-2	0	false	true	1	0	true	0	14	0	21	false	0	43	true	0	53	true	0	87	false	-2	80	false
FMO3_WILD_V257M	GLY	123	96	false	94	true	124	0	52	false	0	20	false	0	10	false	0	10	true	0	21	true	0	21	false	-1	0	false	true	1	0	true	0	13	0	22	false	0	43	true	0	54	true	1	40	true	-1	30	false
FMO3_WILD_V257M	GLN	124	104	false	113	true	97	0	91	false	0	25	false	0	49	false	0	49	true	0	36	true	0	36	false	-1	0	false	true	1	0	true	0	21	0	15	false	0	39	true	0	55	true	0	74	false	-2	90	false
FMO3_WILD_V257M	TRP	125	96	false	121	true	97	0	19	false	0	10	false	0	77	false	0	77	true	0	36	true	0	36	false	-1	0	false	true	1	0	false	0	29	0	11	false	0	39	true	0	54	true	0	74	false	-3	20	false
FMO3_WILD_V257M	ASP	126	89	false	124	true	97	0	36	false	0	5	false	-1	10	false	1	10	true	0	36	true	0	36	false	-2	0	false	true	0	99	false	0	25	0	18	false	0	32	true	0	55	true	1	10	true	-3	50	false
FMO3_WILD_V257M	VAL	127	99	false	120	true	79	0	28	false	0	45	false	-1	50	false	1	50	true	0	71	false	0	71	true	-1	0	false	true	1	0	false	0	33	0	16	false	0	33	true	0	56	true	1	10	true	-3	40	false
FMO3_WILD_V257M	THR	128	100	false	102	true	90	0	61	false	0	60	false	-1	80	false	1	80	true	0	47	false	0	47	true	-2	0	false	true	1	0	true	0	28	0	21	false	0	33	true	0	57	true	2	0	true	-3	90	false
FMO3_WILD_V257M	THR	129	107	false	86	true	102	0	41	false	1	20	true	-1	50	false	1	50	true	-1	40	false	1	40	true	-2	0	false	true	1	0	true	0	46	0	30	true	0	32	true	0	56	true	2	0	true	-3	80	false
FMO3_WILD_V257M	GLU	130	103	false	74	false	117	0	16	true	2	0	true	-1	80	false	1	80	true	0	96	false	0	96	true	-1	0	false	true	1	10	true	0	52	0	31	true	0	24	false	0	56	true	2	70	true	-5	60	false
FMO3_WILD_V257M	ARG	131	97	false	80	false	124	0	14	true	2	30	true	-1	90	false	1	90	true	-1	60	false	1	60	true	1	0	true	false	1	10	true	0	66	0	23	false	0	17	false	0	56	true	3	70	true	-5	10	false
FMO3_WILD_V257M	ASP	132	102	false	74	false	126	0	85	true	2	70	true	-2	70	false	2	70	true	-2	10	false	2	10	true	0	1	false	false	1	10	true	0	60	0	29	true	0	91	false	0	56	true	5	10	true	-6	40	false
FMO3_WILD_V257M	GLY	133	112	false	71	false	108	0	54	true	3	40	true	-2	70	false	2	70	true	-2	60	false	2	60	true	0	1	false	false	1	10	true	0	64	0	30	true	0	21	false	0	54	true	5	10	true	-6	50	false
FMO3_WILD_V257M	LYS	134	114	true	72	false	104	0	52	false	2	30	true	-2	50	false	2	50	true	-2	20	false	2	20	true	0	13	false	false	1	10	true	0	54	0	29	true	0	82	false	0	53	true	3	50	true	-6	20	false
FMO3_WILD_V257M	LYS	135	119	true	74	false	96	0	24	false	1	90	true	-1	60	false	1	60	true	-1	70	false	1	70	true	0	99	true	false	1	10	true	0	42	0	40	true	0	29	false	0	52	true	2	10	true	-4	90	false
FMO3_WILD_V257M	GLU	136	113	true	97	false	83	0	14	false	1	60	true	0	80	false	0	80	true	-1	0	false	1	0	true	0	87	false	false	1	10	true	0	44	0	43	true	0	11	false	0	51	true	1	60	true	-3	40	false
FMO3_WILD_V257M	SER	137	104	true	115	false	79	0	17	false	1	10	true	0	80	false	0	80	true	0	69	false	0	69	true	0	87	false	false	1	0	true	0	15	0	16	false	0	25	true	0	50	false	0	69	false	-3	40	false
FMO3_WILD_V257M	ALA	138	113	true	108	false	80	0	15	false	0	60	false	0	56	false	0	56	true	0	69	false	0	69	true	0	94	false	false	0	98	false	0	27	0	32	true	0	11	false	0	50	false	0	58	false	-3	0	false
FMO3_WILD_V257M	VAL	139	113	true	108	false	80	0	26	false	0	30	false	0	34	true	0	34	false	0	19	false	0	19	true	-1	0	false	true	0	95	false	0	42	0	31	true	0	15	false	0	49	false	0	34	false	-2	0	false
FMO3_WILD_V257M	PHE	140	113	true	108	false	80	0	12	false	0	60	false	0	99	true	0	99	false	0	46	true	0	46	false	-2	0	false	true	0	93	false	0	28	0	79	false	0	19	false	0	47	false	0	19	false	0	86	false
FMO3_WILD_V257M	ASP	141	118	true	102	false	80	0	17	false	0	60	false	1	80	true	-1	80	false	0	69	true	0	69	false	-1	0	false	true	0	92	false	0	44	0	17	false	0	67	false	0	46	false	0	18	false	0	42	false
FMO3_WILD_V257M	ALA	142	116	true	127	false	56	0	21	false	0	60	false	2	20	true	-2	20	false	0	83	true	0	83	false	-1	10	false	true	0	91	false	0	49	0	20	false	0	13	false	0	44	false	0	18	false	0	99	false
FMO3_WILD_V257M	VAL	143	105	true	134	false	69	0	18	false	0	60	false	1	90	true	-1	90	false	0	76	true	0	76	false	-1	10	false	true	0	90	false	0	55	0	14	false	0	12	false	0	42	false	0	11	false	0	50	false
FMO3_WILD_V257M	MET	144	99	true	116	false	93	0	4	false	0	30	false	1	40	true	-1	40	false	0	36	true	0	36	false	-1	10	false	true	0	90	false	0	46	0	18	false	0	10	false	0	41	false	0	91	false	0	54	false
FMO3_WILD_V257M	VAL	145	81	true	113	false	117	0	62	false	0	60	false	0	74	true	0	74	false	0	79	true	0	79	false	0	97	false	true	0	91	false	0	32	0	10	false	0	17	false	0	39	false	0	89	false	-1	80	false
FMO3_WILD_V257M	CYS	146	85	false	92	false	128	0	21	true	0	20	false	0	78	true	0	78	false	0	79	true	0	79	false	0	12	true	false	0	93	false	0	31	0	83	false	0	12	false	0	38	false	0	16	false	0	92	false
FMO3_WILD_V257M	SER	147	89	false	86	false	122	0	51	true	0	20	false	1	0	true	-1	0	false	0	64	true	0	64	false	0	12	true	false	0	96	false	0	42	0	13	false	0	62	false	0	38	false	0	22	false	0	28	false
FMO3_WILD_V257M	GLY	148	96	false	104	false	99	0	24	true	0	20	false	0	43	true	0	43	false	0	67	true	0	67	false	0	11	true	false	0	97	false	0	37	0	16	false	0	10	false	0	37	false	0	22	false	0	48	false
FMO3_WILD_V257M	HIS	149	98	false	115	false	88	0	23	true	0	20	false	0	44	true	0	44	false	0	79	true	0	79	false	0	12	true	false	0	96	false	0	20	0	26	false	0	13	false	0	37	false	0	65	false	-1	20	false
FMO3_WILD_V257M	HIS	150	84	false	110	false	102	0	52	false	0	40	false	0	81	false	0	81	true	0	64	true	0	64	false	0	12	true	false	0	95	false	0	24	0	31	true	0	22	false	0	36	false	0	76	false	-2	40	false
FMO3_WILD_V257M	VAL	151	75	false	105	false	118	0	12	false	0	25	false	0	67	false	0	67	true	0	66	true	0	66	false	0	17	true	false	0	95	false	0	16	0	25	false	0	21	false	0	36	false	1	20	true	-1	20	false
FMO3_WILD_V257M	TYR	152	84	false	94	false	120	0	33	true	0	10	false	0	76	false	0	76	true	0	91	true	0	91	false	0	18	true	false	0	96	false	0	73	0	42	true	0	10	false	0	37	false	0	74	false	0	70	false
FMO3_WILD_V257M	PRO	153	79	false	76	false	129	0	21	true	0	40	false	-1	10	false	1	10	true	0	84	true	0	84	false	1	20	true	false	0	99	false	0	58	0	40	true	0	15	false	0	38	false	0	85	false	0	70	false
FMO3_WILD_V257M	ASN	154	96	false	79	false	117	0	13	true	1	70	true	-1	20	false	1	20	true	0	34	true	0	34	false	0	85	false	false	1	0	true	0	12	0	34	true	0	17	false	0	39	false	2	30	true	-1	30	false
FMO3_WILD_V257M	LEU	155	112	false	75	false	96	0	85	true	2	40	true	0	91	false	0	91	true	0	30	false	0	30	true	0	17	false	false	1	0	true	0	27	0	31	true	0	23	false	0	39	false	2	50	true	-1	80	false
FMO3_WILD_V257M	PRO	156	98	false	70	false	117	0	96	true	3	0	true	-1	10	false	1	10	true	0	67	false	0	67	true	0	71	false	false	1	10	true	0	75	0	27	false	0	19	false	0	42	false	2	20	true	-1	20	false
FMO3_WILD_V257M	LYS	157	112	false	85	false	94	0	27	true	2	60	true	-1	10	false	1	10	true	0	31	false	0	31	true	0	14	false	false	1	10	true	0	18	0	29	true	0	15	false	0	41	false	1	20	true	-1	70	false
FMO3_WILD_V257M	GLU	158	95	false	82	false	107	0	34	true	1	90	true	0	97	false	0	97	true	0	29	false	0	29	true	0	14	false	false	1	10	true	0	95	0	36	true	0	63	false	0	41	false	2	20	true	-2	10	false
FMO3_WILD_V257M	SER	159	75	false	91	false	127	0	25	true	1	90	true	0	16	false	0	16	true	0	54	false	0	54	true	0	1	false	false	1	0	true	0	13	0	39	true	0	22	false	0	42	false	1	40	true	0	26	false
FMO3_WILD_V257M	PHE	160	89	false	97	false	106	0	24	true	1	20	true	0	97	false	0	97	true	0	29	false	0	29	true	0	14	false	false	1	0	true	0	47	0	36	true	0	5	false	0	43	false	0	58	false	-2	10	false
FMO3_WILD_V257M	PRO	161	81	false	83	false	130	0	28	true	0	25	false	-1	10	false	1	10	true	0	11	true	0	11	false	0	81	false	false	1	0	true	0	56	0	39	true	0	16	false	0	45	false	0	54	false	-2	10	false
FMO3_WILD_V257M	GLY	162	95	false	88	false	116	0	26	true	0	5	false	0	40	false	0	40	true	0	61	true	0	61	false	0	91	false	true	1	0	true	0	91	0	35	true	0	23	false	0	46	false	0	55	false	0	40	false
FMO3_WILD_V257M	LEU	163	107	false	97	false	92	0	31	true	0	20	false	0	44	false	0	44	true	1	0	true	-1	0	false	1	10	true	false	0	98	false	0	89	0	17	false	0	25	true	0	46	false	0	55	false	0	17	false
FMO3_WILD_V257M	ASN	164	105	true	86	false	103	0	47	false	0	30	false	0	40	false	0	40	true	0	23	true	0	23	false	1	10	true	false	0	97	false	0	2	0	16	false	0	37	true	0	47	false	0	71	false	0	78	false
FMO3_WILD_V257M	HIS	165	101	true	91	false	103	0	63	false	0	30	false	-1	10	false	1	10	true	0	23	true	0	23	false	2	10	true	false	0	98	false	0	63	0	20	false	0	39	true	0	47	false	0	71	false	-1	70	false
FMO3_WILD_V257M	PHE	166	104	true	89	false	104	0	12	false	0	85	false	0	69	false	0	69	true	0	20	false	0	20	true	2	0	true	false	1	0	false	0	63	0	16	false	0	28	true	0	47	false	1	70	true	-1	70	false
FMO3_WILD_V257M	LYS	167	100	true	85	false	119	0	43	false	0	85	false	0	33	false	0	33	true	0	31	false	0	31	true	2	0	true	false	1	0	true	0	15	0	21	false	0	26	true	0	48	false	0	57	false	0	36	false
FMO3_WILD_V257M	GLY	168	97	false	97	false	109	0	89	true	0	65	false	-1	10	false	1	10	true	0	71	true	0	71	false	2	10	true	false	1	0	true	0	45	0	21	false	0	24	true	0	48	false	0	36	false	-1	30	false
FMO3_WILD_V257M	LYS	169	109	false	96	false	93	0	1	true	0	65	false	0	81	false	0	81	true	0	71	true	0	71	false	2	10	true	false	1	0	true	0	37	0	12	false	0	33	true	0	48	false	0	57	false	-1	20	false
FMO3_WILD_V257M	CYS	170	97	false	101	false	104	0	6	true	0	70	false	0	96	false	0	96	true	0	33	false	0	33	true	3	0	true	false	0	99	false	0	38	0	96	false	0	36	true	0	47	false	0	38	false	-1	40	false
FMO3_WILD_V257M	PHE	171	98	false	98	false	98	0	29	true	1	0	true	-1	70	false	1	70	true	0	33	false	0	33	true	2	0	true	false	0	97	false	0	32	0	15	false	0	31	true	0	45	false	0	76	false	-3	60	false
FMO3_WILD_V257M	HIS	172	97	false	84	false	119	0	16	false	1	50	true	-1	40	false	1	40	true	0	76	false	0	76	true	1	0	true	false	0	98	false	0	57	0	30	true	0	14	false	0	44	false	0	63	false	-2	70	false
FMO3_WILD_V257M	SER	173	87	false	96	false	124	0	28	true	1	80	true	-1	80	false	1	80	true	0	24	true	0	24	false	2	0	true	false	1	0	true	0	50	0	25	false	0	63	false	0	44	false	1	90	true	-2	70	false
FMO3_WILD_V257M	ARG	174	100	false	91	false	114	0	83	true	3	10	true	-1	70	false	1	70	true	0	57	false	0	57	true	0	29	false	false	1	0	true	0	53	0	22	false	0	72	false	0	42	false	4	30	true	-3	0	false
FMO3_WILD_V257M	ASP	175	111	false	80	false	108	0	44	true	3	40	true	-2	20	false	2	20	true	-1	40	false	1	40	true	0	85	false	false	1	0	true	0	35	0	28	true	0	18	false	0	41	false	5	50	true	-3	0	false
FMO3_WILD_V257M	TYR	176	98	false	79	false	110	0	49	true	3	10	true	-2	50	false	2	50	true	-1	40	false	1	40	true	0	85	false	false	1	0	true	0	28	0	20	false	0	20	false	0	40	false	6	30	true	-4	70	false
FMO3_WILD_V257M	LYS	177	95	false	68	false	120	0	17	false	2	30	true	-1	70	false	1	70	true	-1	40	false	1	40	true	0	59	false	false	1	10	true	0	28	0	24	false	0	13	false	0	39	false	3	20	true	-4	0	false
FMO3_WILD_V257M	GLU	178	89	false	91	false	108	0	17	true	2	0	true	-1	30	false	1	30	true	0	74	false	0	74	true	0	8	false	false	1	10	true	0	31	0	20	false	0	16	false	0	38	false	1	40	true	-2	30	false
FMO3_WILD_V257M	PRO	179	81	false	109	false	104	0	16	true	0	59	false	-1	20	false	1	20	true	0	43	true	0	43	false	-1	0	false	true	1	0	true	0	25	0	19	false	0	21	false	0	37	false	0	78	false	-2	60	false
FMO3_WILD_V257M	GLY	180	87	false	110	false	105	0	29	true	1	30	true	0	84	false	0	84	true	0	31	false	0	31	true	0	71	false	false	1	0	true	0	16	0	11	false	0	35	true	0	37	false	0	63	false	-2	10	false
FMO3_WILD_V257M	VAL	181	87	false	110	false	105	0	74	true	0	10	false	-1	10	false	1	10	true	0	11	true	0	11	false	0	99	true	false	1	0	false	0	31	0	18	false	0	19	false	0	37	false	0	36	false	-3	0	false
FMO3_WILD_V257M	PHE	182	93	false	87	false	118	0	88	true	0	10	false	-1	20	false	1	20	true	0	11	true	0	11	false	1	0	true	false	1	0	false	0	23	0	24	false	0	19	false	0	37	false	0	46	false	-2	80	false
FMO3_WILD_V257M	ASN	183	90	false	80	false	127	0	84	true	0	85	false	0	34	false	0	34	true	0	31	false	0	31	true	2	0	true	false	1	0	true	0	55	0	43	true	0	33	false	0	37	false	0	92	false	-1	50	false
FMO3_WILD_V257M	GLY	184	95	false	104	false	100	0	62	true	0	85	false	0	26	true	0	26	false	0	10	false	0	10	true	2	0	true	false	1	0	true	0	17	0	35	true	0	14	false	0	37	false	0	92	false	0	28	false
FMO3_WILD_V257M	LYS	185	112	false	112	false	76	0	11	true	0	85	false	0	77	true	0	77	false	0	57	false	0	57	true	2	0	true	false	1	0	true	0	26	0	28	true	0	83	false	0	37	false	0	87	false	0	77	false
FMO3_WILD_V257M	ARG	186	106	false	134	true	63	0	64	false	0	45	false	0	77	true	0	77	false	0	20	false	0	20	true	2	0	true	false	1	0	true	0	26	0	29	true	0	71	false	0	36	false	0	40	false	0	77	false
FMO3_WILD_V257M	VAL	187	105	false	152	true	52	0	23	false	0	30	false	0	41	true	0	41	false	0	43	true	0	43	false	2	0	true	false	0	98	false	0	26	0	26	false	0	12	false	0	36	false	0	30	false	0	89	false
FMO3_WILD_V257M	LEU	188	96	false	133	true	78	0	12	false	0	30	false	1	20	true	-1	20	false	0	43	true	0	43	false	2	0	true	false	0	95	false	0	20	0	31	true	0	31	false	0	37	false	0	15	false	0	91	false
FMO3_WILD_V257M	VAL	189	96	false	133	true	78	0	4	false	0	60	false	1	20	true	-1	20	false	0	73	true	0	73	false	2	0	true	false	0	93	false	0	20	0	29	true	0	97	false	0	38	false	0	63	false	0	91	false
FMO3_WILD_V257M	VAL	190	88	false	113	true	105	0	29	false	0	60	false	1	30	true	-1	30	false	1	20	true	-1	20	false	0	99	true	false	0	94	false	0	14	0	23	false	0	12	false	0	39	false	0	84	false	0	77	false
FMO3_WILD_V257M	GLY	191	83	false	89	false	131	0	44	false	0	40	false	1	70	true	-1	70	false	0	91	true	0	91	false	0	24	false	false	0	96	false	0	32	0	28	true	0	26	true	0	41	false	0	16	false	0	51	false
FMO3_WILD_V257M	LEU	192	85	false	91	false	128	0	1	false	0	15	false	1	20	true	-1	20	false	0	61	true	0	61	false	0	25	false	false	1	0	false	0	57	0	14	false	0	2	false	0	42	false	0	30	false	0	53	false
FMO3_WILD_V257M	GLY	193	69	false	83	false	152	0	16	false	0	65	false	1	0	true	-1	0	false	0	40	true	0	40	false	0	64	false	false	1	0	true	0	39	0	31	true	0	13	false	0	45	false	0	39	false	-1	70	false
FMO3_WILD_V257M	ASN	194	77	false	88	false	143	0	54	true	1	40	true	0	17	true	0	17	false	0	33	true	0	33	false	-1	10	false	true	1	10	true	0	42	0	36	true	0	21	false	0	45	false	0	21	false	-3	20	false
FMO3_WILD_V257M	SER	195	84	false	88	false	141	0	97	true	2	0	true	0	20	true	0	20	false	0	10	false	0	10	true	-1	10	false	true	1	10	true	0	37	0	31	true	0	18	false	0	47	false	0	43	false	-2	80	false
FMO3_WILD_V257M	GLY	196	90	false	104	false	117	0	54	true	2	50	true	0	44	true	0	44	false	0	10	false	0	10	true	-1	10	false	true	1	0	true	0	27	0	37	true	0	17	false	0	48	false	0	31	false	-2	40	false
FMO3_WILD_V257M	CYS	197	109	false	102	false	94	0	12	true	1	70	true	0	56	false	0	56	true	0	29	false	0	29	true	-1	10	false	true	1	0	false	0	16	0	43	true	0	22	false	0	50	false	0	19	false	-4	0	false
FMO3_WILD_V257M	ASP	198	105	true	108	false	88	0	14	false	0	45	false	0	40	false	0	40	true	0	57	true	0	57	false	-2	10	false	true	0	97	false	0	16	0	45	true	0	32	true	0	50	true	0	21	false	-4	20	false
FMO3_WILD_V257M	ILE	199	115	true	105	false	70	0	14	false	0	80	false	0	41	true	0	41	false	0	33	false	0	33	true	-2	10	false	true	0	96	false	0	96	0	42	true	0	32	true	0	51	true	0	36	false	-2	40	false
FMO3_WILD_V257M	ALA	200	122	true	95	false	73	0	35	false	0	55	false	0	41	true	0	41	false	0	71	false	0	71	true	-2	10	false	true	0	97	false	0	6	0	58	true	0	18	false	0	53	true	0	56	false	-2	40	false
FMO3_WILD_V257M	THR	201	106	true	98	false	93	0	2	false	0	30	false	0	44	false	0	44	true	0	26	false	0	26	true	-1	10	false	true	0	99	false	0	48	0	58	true	0	19	false	0	54	true	0	45	false	-2	20	false
FMO3_WILD_V257M	GLU	202	111	true	89	false	92	0	15	false	0	60	false	0	40	false	0	40	true	0	26	false	0	26	true	-1	0	false	true	1	0	true	0	35	0	59	true	0	22	false	0	55	true	1	30	true	-2	60	false
FMO3_WILD_V257M	LEU	203	95	true	109	false	98	0	66	false	0	60	false	0	19	true	0	19	false	0	46	false	0	46	true	0	29	false	false	1	0	true	0	13	0	63	true	0	19	false	0	55	true	1	80	true	-1	80	false
FMO3_WILD_V257M	SER	204	97	true	100	false	100	0	48	false	0	60	false	0	70	false	0	70	true	0	46	false	0	46	true	-1	0	false	true	1	0	true	0	12	0	61	true	0	13	false	0	57	true	1	30	true	-3	50	false
FMO3_WILD_V257M	ARG	205	115	true	89	false	82	0	17	false	0	90	false	-1	30	false	1	30	true	0	94	false	0	94	true	-1	0	false	true	1	0	true	0	15	0	62	true	0	14	false	0	58	true	1	30	true	-4	0	false
FMO3_WILD_V257M	THR	206	118	true	90	false	83	0	49	false	0	90	false	0	74	false	0	74	true	0	54	false	0	54	true	-1	0	false	true	1	0	true	0	15	0	61	true	0	99	false	0	57	true	2	60	true	-3	0	false
FMO3_WILD_V257M	ALA	207	123	true	98	false	72	0	71	false	0	90	false	0	14	false	0	14	true	0	59	false	0	59	true	0	71	false	false	1	0	true	0	18	0	49	true	0	23	false	0	57	true	1	50	true	-1	60	false
FMO3_WILD_V257M	GLU	208	121	true	104	true	70	0	85	false	0	45	false	0	67	false	0	67	true	0	36	false	0	36	true	0	52	false	false	1	0	true	0	33	0	45	true	0	24	true	0	57	true	0	74	false	-1	80	false
FMO3_WILD_V257M	GLN	209	110	true	130	true	63	0	28	false	0	30	false	0	67	false	0	67	true	0	33	true	0	33	false	0	72	false	false	0	98	false	0	84	0	34	true	0	28	true	0	55	true	0	36	false	-1	80	false
FMO3_WILD_V257M	VAL	210	100	true	129	true	75	0	7	false	0	30	false	0	34	true	0	34	false	0	23	true	0	23	false	-1	0	false	true	0	95	false	0	29	0	42	true	0	42	true	0	54	true	0	47	false	-2	0	false
FMO3_WILD_V257M	MET	211	93	true	111	true	98	0	31	false	0	2	false	0	78	false	0	78	true	0	11	true	0	11	false	0	25	false	false	0	94	false	0	84	0	23	false	0	35	true	0	52	true	0	37	false	-1	90	false
FMO3_WILD_V257M	ILE	212	85	true	109	true	107	0	64	false	0	26	false	0	37	false	0	37	true	0	11	true	0	11	false	0	35	false	false	0	96	false	0	35	0	28	true	0	31	true	0	51	true	0	42	false	-2	40	false
FMO3_WILD_V257M	SER	213	79	true	94	false	131	0	18	false	0	69	false	0	22	false	0	22	true	0	10	true	0	10	false	0	99	true	false	1	0	true	0	11	0	26	false	0	33	true	0	51	true	0	75	false	-2	20	false
FMO3_WILD_V257M	SER	214	76	false	92	false	134	0	24	true	2	20	true	0	28	true	0	28	false	0	11	false	0	11	true	1	0	true	false	1	10	true	0	33	0	13	false	0	36	true	0	50	false	0	75	false	-2	20	false
FMO3_WILD_V257M	ARG	215	76	false	92	false	134	0	2	true	2	80	true	0	29	false	0	29	true	0	34	false	0	34	true	0	99	true	false	1	10	true	0	21	0	27	false	0	31	true	0	49	false	1	40	true	-1	50	false
FMO3_WILD_V257M	SER	216	77	false	99	false	134	0	21	true	2	30	true	0	33	false	0	33	true	0	11	false	0	11	true	1	0	true	false	1	10	true	0	17	0	23	false	0	21	false	0	48	false	1	10	true	-1	60	false
FMO3_WILD_V257M	GLY	217	83	false	117	false	111	0	48	true	1	50	true	0	32	false	0	32	true	0	14	true	0	14	false	0	99	true	false	1	10	true	0	94	0	31	true	0	27	true	0	46	false	0	62	false	-2	0	false
FMO3_WILD_V257M	SER	218	101	false	120	true	87	0	24	false	0	81	false	0	32	false	0	32	true	0	37	true	0	37	false	0	99	true	false	1	0	true	0	26	0	39	true	0	23	false	0	45	false	0	31	false	-2	0	false
FMO3_WILD_V257M	TRP	219	101	false	120	true	87	0	55	false	0	32	false	0	73	false	0	73	true	0	76	true	0	76	false	2	0	true	false	0	99	false	0	14	0	50	true	0	31	true	0	43	false	0	31	false	-1	70	false
FMO3_WILD_V257M	VAL	220	100	false	113	true	87	0	54	false	0	30	false	0	23	true	0	23	false	0	37	true	0	37	false	0	99	true	false	0	96	false	0	55	0	53	true	0	26	true	0	41	false	0	62	false	0	87	false
FMO3_WILD_V257M	MET	221	100	false	113	true	87	0	5	false	0	60	false	0	22	true	0	22	false	0	59	true	0	59	false	1	0	true	false	0	95	false	0	91	0	42	true	0	11	false	0	39	false	0	34	false	0	97	false
FMO3_WILD_V257M	SER	222	93	false	119	true	96	0	59	false	0	60	false	0	12	false	0	12	true	1	10	true	-1	10	false	0	66	false	false	0	96	false	0	36	0	43	true	0	18	false	0	38	false	0	34	false	0	49	false
FMO3_WILD_V257M	ARG	223	101	false	112	true	96	0	17	false	0	30	false	0	42	false	0	42	true	0	20	true	0	20	false	0	36	false	false	0	97	false	0	36	0	43	true	0	23	false	0	35	false	0	78	false	0	43	false
FMO3_WILD_V257M	VAL	224	96	false	105	true	112	0	13	false	0	45	false	0	37	false	0	37	true	0	43	false	0	43	true	0	19	false	false	0	99	false	0	76	0	44	true	0	22	false	0	33	false	1	30	true	-1	30	false
FMO3_WILD_V257M	TRP	225	87	false	85	true	138	0	25	false	0	85	false	0	98	false	0	98	true	0	23	false	0	23	true	0	65	false	false	1	0	true	0	14	0	50	true	0	28	true	0	32	false	0	93	false	-1	50	false
FMO3_WILD_V257M	ASP	226	80	false	87	false	143	0	29	true	0	65	false	-1	40	false	1	40	true	0	14	true	0	14	false	0	74	false	false	1	0	true	0	13	0	53	true	0	18	false	0	30	false	0	75	false	-2	20	false
FMO3_WILD_V257M	ASN	227	67	false	86	false	144	0	11	true	0	50	false	-1	40	false	1	40	true	0	57	true	0	57	false	0	94	false	false	1	0	true	0	15	0	40	true	0	27	true	0	28	false	1	60	true	0	38	false
FMO3_WILD_V257M	GLY	228	73	false	101	false	129	0	38	true	0	30	false	-1	30	false	1	30	true	0	84	true	0	84	false	-2	0	false	true	1	0	true	0	78	0	36	true	0	32	true	0	27	false	1	60	true	-1	0	false
FMO3_WILD_V257M	TYR	229	84	false	95	false	127	0	13	true	1	0	true	-1	50	false	1	50	true	0	71	false	0	71	true	-2	0	false	true	0	99	false	0	25	0	15	false	0	98	false	0	26	false	1	60	true	0	97	false
FMO3_WILD_V257M	PRO	230	99	false	88	false	113	0	13	false	0	11	false	-1	0	false	1	0	true	0	54	true	0	54	false	-2	0	false	true	0	96	false	0	25	0	15	false	0	21	false	0	25	false	0	96	false	-1	10	false
FMO3_WILD_V257M	TRP	231	117	false	102	true	90	0	83	false	0	20	false	0	19	false	0	19	true	0	83	true	0	83	false	-1	0	false	true	0	93	false	0	28	0	12	false	0	11	false	0	24	false	0	80	false	1	10	true
FMO3_WILD_V257M	ASP	232	124	false	100	true	81	0	3	false	0	60	false	0	67	true	0	67	false	1	10	true	-1	10	false	-1	0	false	true	0	92	false	0	35	0	39	false	0	59	false	0	23	false	0	42	false	2	30	true
FMO3_WILD_V257M	MET	233	122	false	124	true	57	0	32	false	0	60	false	0	63	true	0	63	false	0	97	true	0	97	false	-1	0	false	true	0	91	false	0	20	0	14	false	0	27	true	0	23	false	0	20	false	2	30	true
FMO3_WILD_V257M	LEU	234	108	false	132	true	66	0	34	false	0	60	false	0	28	true	0	28	false	1	0	true	-1	0	false	0	35	false	false	0	92	false	0	26	0	18	false	0	37	true	0	22	false	0	28	false	1	60	true
FMO3_WILD_V257M	LEU	235	101	false	127	true	75	0	16	false	0	30	false	0	77	true	0	77	false	0	11	true	0	11	false	0	36	false	false	0	94	false	0	28	0	20	false	0	33	true	0	21	false	0	32	false	2	90	true
FMO3_WILD_V257M	VAL	236	96	false	128	true	75	0	43	false	0	60	false	0	82	true	0	82	false	0	90	true	0	90	false	0	2	false	false	0	96	false	0	27	0	20	false	0	33	true	0	21	false	0	28	false	1	20	true
FMO3_WILD_V257M	THR	237	88	false	109	true	101	0	9	false	0	60	false	1	10	true	-1	10	false	0	71	true	0	71	false	0	99	true	false	0	98	false	0	30	0	21	false	0	24	false	0	21	false	0	34	false	1	70	true
FMO3_WILD_V257M	ARG	238	88	false	109	true	101	0	43	false	0	60	false	1	20	true	-1	20	false	0	51	true	0	51	false	1	0	true	false	1	0	false	0	48	0	39	true	0	22	false	0	21	false	0	59	false	2	20	true
FMO3_WILD_V257M	PHE	239	90	false	116	true	93	0	21	false	0	60	false	1	20	true	-1	20	false	0	61	true	0	61	false	1	0	true	false	1	0	false	0	29	0	45	true	0	31	true	0	21	false	0	69	false	2	20	true
FMO3_WILD_V257M	GLY	240	95	false	115	true	92	0	5	false	0	45	false	0	38	true	0	38	false	0	66	true	0	66	false	2	0	true	false	1	0	true	0	12	0	59	true	0	31	true	0	21	false	0	40	false	0	59	false
FMO3_WILD_V257M	THR	241	110	false	111	true	79	0	12	false	0	30	false	0	48	false	0	48	true	0	17	true	0	17	false	2	0	true	false	1	0	false	0	53	0	52	true	0	28	true	0	21	false	0	40	false	0	60	false
FMO3_WILD_V257M	PHE	242	110	false	94	true	94	0	97	false	0	60	false	0	79	false	0	79	true	0	57	true	0	57	false	2	0	true	false	1	0	false	0	53	0	50	true	0	40	true	0	22	false	0	75	false	0	80	false
FMO3_WILD_V257M	LEU	243	101	false	80	false	118	0	12	true	0	60	false	0	13	true	0	13	false	0	19	true	0	19	false	0	99	true	false	1	0	true	0	37	0	49	true	0	39	true	0	23	false	1	20	true	0	69	false
FMO3_WILD_V257M	LYS	244	101	false	80	false	118	0	61	true	0	34	false	0	36	false	0	36	true	0	44	true	0	44	false	1	0	true	false	1	0	true	0	19	0	34	true	0	24	false	0	24	false	0	70	false	0	57	false
FMO3_WILD_V257M	ASN	245	85	false	77	false	130	0	33	true	0	78	false	0	39	false	0	39	true	0	39	true	0	39	false	1	0	true	false	1	0	true	0	13	0	29	true	0	15	false	0	26	false	1	20	true	0	51	false
FMO3_WILD_V257M	ASN	246	85	false	94	false	115	0	11	true	0	57	false	0	11	false	0	11	true	0	86	true	0	86	false	0	99	true	false	1	0	true	0	22	0	29	true	0	26	true	0	27	false	2	20	true	0	17	false
FMO3_WILD_V257M	LEU	247	100	false	97	false	93	0	69	false	0	96	false	0	78	true	0	78	false	0	10	false	0	10	true	1	0	true	false	1	0	true	0	20	0	30	true	0	27	true	0	29	false	1	10	true	0	30	false
FMO3_WILD_V257M	PRO	248	92	false	107	false	90	0	22	false	0	10	false	0	43	false	0	43	true	0	59	true	0	59	false	0	99	true	false	1	0	true	0	14	0	37	true	0	33	true	0	30	false	0	48	false	-2	0	false
FMO3_WILD_V257M	THR	249	97	false	115	false	88	0	9	false	0	29	false	0	39	false	0	39	true	0	57	true	0	57	false	-1	0	false	true	1	0	true	0	13	0	36	true	0	24	true	0	31	false	0	40	false	-2	50	false
FMO3_WILD_V257M	ALA	250	104	false	99	false	100	0	21	false	0	13	false	0	10	false	0	10	true	0	17	true	0	17	false	-1	0	false	true	1	0	false	0	22	0	50	true	0	10	false	0	32	false	0	81	false	0	63	false
FMO3_WILD_V257M	ILE	251	95	false	110	false	108	0	18	false	0	42	false	0	71	true	0	71	false	0	40	true	0	40	false	-1	0	false	true	0	99	false	0	32	0	43	true	0	17	false	0	33	false	0	55	false	1	20	true
FMO3_WILD_V257M	SER	252	102	true	100	false	111	0	59	false	0	61	false	0	14	true	0	14	false	0	66	true	0	66	false	-1	0	false	true	0	99	false	0	45	0	37	true	0	10	false	0	33	false	0	32	false	0	36	false
FMO3_WILD_V257M	ASP	253	103	true	109	false	103	0	86	false	0	60	false	0	53	true	0	53	false	0	93	true	0	93	false	-1	0	false	true	0	98	false	0	21	0	15	false	0	19	false	0	33	false	0	49	false	1	10	true
FMO3_WILD_V257M	TRP	254	109	true	118	false	82	0	12	false	0	60	false	0	18	true	0	18	false	1	0	true	-1	0	false	0	27	false	false	0	95	false	0	12	0	17	false	0	12	false	0	33	false	0	69	false	1	0	false
FMO3_WILD_V257M	LEU	255	114	true	105	false	83	0	53	false	0	15	false	0	41	false	0	41	true	0	36	true	0	36	false	0	28	false	false	0	94	false	0	19	0	13	false	0	81	false	0	34	false	1	0	true	0	57	false
FMO3_WILD_V257M	TYR	256	109	true	101	false	93	0	47	false	0	15	false	0	70	false	0	70	true	0	37	true	0	37	false	0	77	false	false	0	93	false	0	58	0	64	false	0	14	false	0	33	false	1	10	true	0	14	false
FMO3_WILD_V257M	MET	257	124	true	93	false	79	0	16	false	0	45	false	-1	0	false	1	0	true	0	99	true	0	99	false	0	32	false	false	0	94	false	0	13	0	39	false	0	99	false	0	35	false	1	0	true	0	89	false
FMO3_WILD_V257M	LYS	258	110	true	85	false	103	0	69	false	0	45	false	0	41	false	0	41	true	0	47	true	0	47	false	0	99	true	false	0	96	false	0	22	0	17	false	0	32	true	0	36	false	2	0	true	0	97	false
FMO3_WILD_V257M	GLN	259	115	true	86	false	95	0	67	false	0	15	false	0	81	false	0	81	true	0	29	true	0	29	false	2	0	true	false	0	98	false	0	33	0	25	false	0	44	true	0	37	false	1	30	true	0	61	false
FMO3_WILD_V257M	MET	260	112	true	85	false	94	0	17	false	0	45	false	0	92	false	0	92	true	0	47	false	0	47	true	2	0	true	false	0	98	false	0	24	0	22	false	0	60	true	0	38	false	2	50	true	0	61	false
FMO3_WILD_V257M	ASN	261	107	true	90	false	94	0	79	false	0	45	false	-1	20	false	1	20	true	0	30	false	0	30	true	3	0	true	false	0	97	false	0	38	0	35	true	0	56	true	0	39	false	1	10	true	-1	50	false
FMO3_WILD_V257M	ALA	262	117	true	92	false	80	0	39	false	0	45	false	-1	80	false	1	80	true	0	30	false	0	30	true	3	10	true	false	0	97	false	0	47	0	31	true	0	61	true	0	39	false	1	30	true	-2	20	false
FMO3_WILD_V257M	ARG	263	111	true	93	false	87	0	11	false	0	70	false	-1	70	false	1	70	true	0	20	false	0	20	true	1	10	true	false	0	96	false	0	60	0	20	false	0	58	true	0	39	false	1	70	true	-2	40	false
FMO3_WILD_V257M	PHE	264	122	true	82	false	82	0	4	false	1	30	true	-1	70	false	1	70	true	0	81	false	0	81	true	1	10	true	false	0	98	false	0	44	0	15	false	0	66	true	0	39	false	1	90	true	-2	50	false
FMO3_WILD_V257M	LYS	265	113	true	68	false	106	0	18	false	1	50	true	-2	10	false	2	10	true	0	81	false	0	81	true	1	10	true	false	0	99	false	0	32	0	37	false	0	61	true	0	39	false	2	90	true	-2	80	false
FMO3_WILD_V257M	HIS	266	101	false	82	false	109	0	2	true	2	20	true	-1	70	false	1	70	true	0	56	false	0	56	true	1	10	true	false	1	0	false	0	28	0	86	false	0	55	true	0	38	false	2	40	true	-2	60	false
FMO3_WILD_V257M	GLU	267	89	false	83	false	125	0	81	true	2	50	true	-1	50	false	1	50	true	0	13	false	0	13	true	1	10	true	false	1	0	false	0	15	0	19	false	0	48	true	0	38	false	2	70	true	-1	40	false
FMO3_WILD_V257M	ASN	268	86	false	100	false	121	0	14	true	2	30	true	0	81	false	0	81	true	0	23	false	0	23	true	0	84	false	false	0	99	false	0	19	0	21	false	0	42	true	0	37	false	1	10	true	0	42	false
FMO3_WILD_V257M	TYR	269	99	false	109	false	97	0	14	true	1	30	true	-1	30	false	1	30	true	0	39	true	0	39	false	0	8	false	false	0	97	false	0	13	0	26	false	0	19	false	0	37	false	0	81	false	-1	70	false
FMO3_WILD_V257M	GLY	270	95	false	91	false	106	0	24	false	0	80	false	0	44	false	0	44	true	0	31	true	0	31	false	0	91	false	true	0	95	false	0	45	0	23	false	0	14	false	0	36	false	0	72	false	0	22	false
FMO3_WILD_V257M	LEU	271	111	false	99	false	82	0	12	false	0	15	false	0	48	false	0	48	true	1	0	true	-1	0	false	-1	0	false	true	0	93	false	0	13	0	93	false	0	19	false	0	37	false	0	37	false	0	57	false
FMO3_WILD_V257M	MET	272	98	false	86	false	106	0	67	false	0	40	false	0	13	false	0	13	true	1	0	true	-1	0	false	0	16	false	false	0	93	false	0	27	0	23	false	0	87	false	0	38	false	0	38	false	0	33	false
FMO3_WILD_V257M	PRO	273	81	false	83	false	130	0	74	false	0	40	false	0	72	true	0	72	false	0	67	true	0	67	false	0	85	false	false	0	94	false	0	44	0	27	false	0	19	false	0	40	false	0	38	false	0	86	false
FMO3_WILD_V257M	LEU	274	92	false	108	true	105	0	51	false	0	60	false	1	30	true	-1	30	false	0	89	true	0	89	false	0	25	false	false	0	96	false	0	28	0	43	true	0	40	true	0	41	false	0	34	false	1	70	true
FMO3_WILD_V257M	ASN	275	92	false	108	true	105	0	27	false	0	60	false	0	83	true	0	83	false	0	89	true	0	89	false	1	0	true	false	0	97	false	0	12	0	47	true	0	29	true	0	43	false	0	28	false	1	80	true
FMO3_WILD_V257M	GLY	276	97	false	115	true	90	0	15	false	0	30	false	0	22	false	0	22	true	0	27	true	0	27	false	2	0	true	false	0	99	false	0	11	0	37	true	0	32	true	0	43	false	0	36	false	0	18	false
FMO3_WILD_V257M	VAL	277	112	true	112	true	76	0	15	false	0	30	false	0	62	false	0	62	true	0	16	false	0	16	true	1	0	true	false	0	99	false	0	78	0	34	true	0	38	true	0	44	false	0	87	false	-1	20	false
FMO3_WILD_V257M	LEU	278	123	true	83	true	82	0	3	false	0	75	false	0	62	false	0	62	true	0	84	false	0	84	true	1	0	true	false	1	0	true	0	36	0	30	true	0	30	true	0	44	false	0	94	false	-1	20	false
FMO3_WILD_V257M	ARG	279	105	true	70	true	105	0	42	false	1	10	true	0	58	false	0	58	true	0	81	false	0	81	true	0	99	true	false	1	0	true	0	62	0	36	true	0	34	true	0	43	false	1	50	true	-1	80	false
FMO3_WILD_V257M	LYS	280	104	true	87	false	94	0	59	false	1	30	true	0	12	true	0	12	false	0	60	false	0	60	true	1	0	true	false	1	0	true	0	11	0	27	false	0	29	true	0	43	false	1	50	true	0	33	false
FMO3_WILD_V257M	GLU	281	101	true	100	false	84	0	31	false	1	30	true	0	22	false	0	22	true	0	46	false	0	46	true	1	0	true	false	1	0	true	0	12	0	28	true	0	21	false	0	43	false	1	50	true	0	11	false
FMO3_WILD_V257M	PRO	282	85	false	103	false	104	0	29	false	2	0	true	-1	10	false	1	10	true	0	74	false	0	74	true	0	57	false	false	1	0	true	0	23	0	31	true	0	20	false	0	43	false	1	30	true	-1	60	false
FMO3_WILD_V257M	VAL	283	98	false	104	false	103	0	39	false	2	20	true	-1	90	false	1	90	true	0	74	false	0	74	true	-1	0	false	true	1	0	true	0	23	0	32	true	0	32	true	0	43	false	1	10	true	-3	50	false
FMO3_WILD_V257M	PHE	284	109	true	76	false	109	0	56	false	1	60	true	0	97	false	0	97	true	0	74	false	0	74	true	-2	0	false	true	0	99	false	0	32	0	29	true	0	24	true	0	43	false	1	10	true	-2	0	false
FMO3_WILD_V257M	ASN	285	114	true	75	false	108	0	95	false	0	96	false	0	71	false	0	71	true	0	57	false	0	57	true	-3	0	false	true	0	99	false	0	36	0	47	false	0	23	false	0	43	false	0	57	false	-1	60	false
FMO3_WILD_V257M	ASP	286	108	true	74	false	107	0	22	false	0	89	false	0	12	false	0	12	true	0	57	false	0	57	true	-2	0	false	true	0	99	false	0	84	0	17	false	0	26	true	0	43	false	1	20	true	-1	0	false
FMO3_WILD_V257M	GLU	287	117	true	77	false	87	0	28	false	0	67	false	0	33	false	0	33	true	0	20	false	0	20	true	-2	0	false	true	1	0	false	0	28	0	20	false	0	34	true	0	43	false	1	40	true	-1	50	false
FMO3_WILD_V257M	LEU	288	99	true	88	false	105	0	68	false	0	75	false	0	6	true	0	6	false	0	60	false	0	60	true	-2	0	false	true	0	99	false	0	37	0	12	false	0	26	true	0	42	false	1	10	true	-1	0	false
FMO3_WILD_V257M	PRO	289	91	true	98	false	102	0	54	false	0	30	false	0	11	true	0	11	false	0	31	false	0	31	true	-2	0	false	true	0	97	false	0	29	0	18	false	0	34	true	0	41	false	0	48	false	-1	0	false
FMO3_WILD_V257M	ALA	290	110	false	111	true	78	0	76	false	0	30	false	0	78	true	0	78	false	0	37	true	0	37	false	-2	10	false	true	0	96	false	0	23	0	17	false	0	24	false	0	39	false	0	23	false	0	39	false
FMO3_WILD_V257M	SER	291	99	false	118	true	92	0	19	false	0	60	false	1	10	true	-1	10	false	0	94	true	0	94	false	-1	10	false	true	0	94	false	0	43	0	34	true	0	25	true	0	38	false	0	15	false	0	89	false
FMO3_WILD_V257M	ILE	292	96	false	117	true	95	0	19	false	0	60	false	2	0	true	-2	0	false	0	69	true	0	69	false	0	64	false	false	0	92	false	0	61	0	31	true	0	28	true	0	37	false	0	95	false	1	80	true
FMO3_WILD_V257M	LEU	293	96	false	117	true	95	0	34	false	0	60	false	2	10	true	-2	10	false	0	94	true	0	94	false	0	62	false	false	0	91	false	0	66	0	26	false	0	21	false	0	36	false	0	66	false	1	20	true
FMO3_WILD_V257M	CYS	294	88	false	128	true	93	0	87	false	0	60	false	2	10	true	-2	10	false	1	10	true	-1	10	false	0	64	false	false	0	90	false	0	66	0	29	true	0	16	false	0	34	false	0	37	false	0	74	false
FMO3_WILD_V257M	GLY	295	82	false	125	true	99	0	1	false	0	60	false	2	40	true	-2	40	false	1	10	true	-1	10	false	0	69	false	false	0	91	false	0	51	0	17	false	0	29	true	0	33	false	0	7	false	1	40	true
FMO3_WILD_V257M	ILE	296	91	false	144	true	72	0	14	false	0	60	false	2	10	true	-2	10	false	1	0	true	-1	0	false	0	94	true	false	0	91	false	0	47	0	21	false	0	28	true	0	32	false	0	63	false	1	50	true
FMO3_WILD_V257M	VAL	297	96	false	123	true	86	0	23	false	0	30	false	1	40	true	-1	40	false	0	36	true	0	36	false	0	94	true	false	0	93	false	0	41	0	22	false	0	35	true	0	33	false	0	23	false	0	36	false
FMO3_WILD_V257M	SER	298	86	false	98	false	111	0	28	false	0	20	false	0	58	true	0	58	false	0	21	true	0	21	false	0	94	true	false	0	96	false	0	38	0	21	false	0	45	true	0	34	false	0	37	false	-1	40	false
FMO3_WILD_V257M	VAL	299	87	false	91	false	114	0	22	false	0	50	false	0	77	true	0	77	false	0	19	true	0	19	false	1	0	true	false	0	99	false	0	15	0	25	false	0	55	true	0	34	false	0	84	false	0	88	false
FMO3_WILD_V257M	LYS	300	87	false	91	false	114	0	17	true	1	20	true	0	38	true	0	38	false	0	14	true	0	14	false	2	0	true	false	1	0	true	0	55	0	31	true	0	50	true	0	34	false	0	84	false	0	88	false
FMO3_WILD_V257M	PRO	301	87	false	91	false	114	0	23	true	2	40	true	0	51	false	0	51	true	0	50	false	0	50	true	1	0	true	false	1	0	true	0	12	0	38	true	0	41	true	0	33	false	1	30	true	-2	60	false
FMO3_WILD_V257M	ASN	302	110	false	88	false	95	0	36	true	3	0	true	0	67	false	0	67	true	0	89	false	0	89	true	0	99	true	false	1	0	true	0	12	0	31	true	0	51	true	0	33	false	2	90	true	-2	0	false
FMO3_WILD_V257M	VAL	303	118	false	102	false	71	0	36	true	2	50	true	0	66	false	0	66	true	0	74	false	0	74	true	1	0	true	false	1	0	true	0	18	0	47	true	0	43	true	0	32	false	1	30	true	-1	90	false
FMO3_WILD_V257M	LYS	304	113	true	95	false	82	0	17	false	1	50	true	-1	50	false	1	50	true	0	26	false	0	26	true	0	81	false	false	1	0	true	0	17	0	47	true	0	42	true	0	32	false	1	20	true	-3	20	false
FMO3_WILD_V257M	GLU	305	119	true	89	false	76	0	96	false	1	50	true	-1	20	false	1	20	true	0	69	false	0	69	true	-1	0	false	true	1	0	true	0	28	0	36	true	0	33	true	0	32	false	1	30	true	-3	10	false
FMO3_WILD_V257M	PHE	306	102	true	110	false	81	0	39	false	1	20	true	-1	10	false	1	10	true	0	60	false	0	60	true	-1	0	false	true	1	0	true	0	91	0	31	true	0	21	false	0	32	false	2	50	true	-3	60	false
FMO3_WILD_V257M	THR	307	93	true	102	false	102	0	36	false	0	90	false	0	48	false	0	48	true	0	86	false	0	86	true	-1	0	false	true	1	0	true	0	25	0	21	false	0	21	false	0	32	false	1	70	true	-3	0	false
FMO3_WILD_V257M	GLU	308	108	true	89	false	94	0	44	false	0	45	false	0	44	false	0	44	true	0	36	false	0	36	true	-1	0	false	true	1	0	true	0	21	0	34	true	0	12	false	0	33	false	0	97	false	-2	60	false
FMO3_WILD_V257M	THR	309	97	true	115	true	88	0	23	false	0	15	false	0	30	true	0	30	false	0	33	true	0	33	false	-2	0	false	true	1	0	true	0	38	0	32	true	0	11	false	0	33	false	0	78	false	0	91	false
FMO3_WILD_V257M	SER	310	105	true	113	true	79	0	77	false	0	15	false	0	30	true	0	30	false	0	33	true	0	33	false	-2	0	false	true	1	0	true	0	93	0	26	false	0	11	false	0	32	false	0	47	false	0	91	false
FMO3_WILD_V257M	ALA	311	123	true	102	true	61	0	85	false	0	30	false	0	40	false	0	40	true	0	16	false	0	16	true	-3	0	false	true	0	98	false	0	20	0	31	true	0	15	false	0	31	false	0	47	false	-3	0	false
FMO3_WILD_V257M	ILE	312	115	true	99	true	81	0	11	false	0	30	false	0	37	false	0	37	true	0	16	false	0	16	true	-3	0	false	true	0	96	false	0	9	0	24	false	0	98	false	0	31	false	0	54	false	-3	10	false
FMO3_WILD_V257M	PHE	313	106	false	81	false	109	0	96	true	0	70	false	0	56	false	0	56	true	0	21	false	0	21	true	-2	0	false	true	0	97	false	0	22	0	11	false	0	20	false	0	31	false	0	40	false	-2	80	false
FMO3_WILD_V257M	GLU	314	97	false	84	false	118	0	92	true	0	85	false	0	52	true	0	52	false	0	11	false	0	11	true	-2	0	false	true	1	0	true	0	40	0	21	false	0	56	false	0	31	false	0	57	false	-1	30	false
FMO3_WILD_V257M	ASP	315	86	false	110	false	111	0	45	true	0	25	false	0	92	true	0	92	false	0	71	true	0	71	false	-2	0	false	true	1	0	true	0	34	0	21	false	0	15	false	0	29	false	0	57	false	0	40	false
FMO3_WILD_V257M	GLY	316	87	false	125	false	89	0	93	true	0	45	false	0	33	true	0	33	false	0	17	true	0	17	false	-3	0	false	true	1	0	true	0	40	0	15	false	0	66	false	0	27	false	0	57	false	0	23	false
FMO3_WILD_V257M	THR	317	108	false	116	true	69	0	12	false	0	95	false	0	21	false	0	21	true	0	61	false	0	61	true	-3	0	false	true	1	0	true	0	47	0	21	false	0	78	false	0	24	false	0	57	false	-1	80	false
FMO3_WILD_V257M	ILE	318	104	false	104	true	84	0	21	false	0	30	false	0	22	false	0	22	true	0	19	false	0	19	true	-3	0	false	true	0	99	false	0	26	0	14	false	0	16	false	0	23	false	0	34	false	-1	90	false
FMO3_WILD_V257M	PHE	319	104	false	104	true	84	0	38	false	0	60	false	0	22	false	0	22	true	0	50	true	0	50	false	-3	0	false	true	0	99	false	0	17	0	23	false	0	17	false	0	22	false	0	24	false	-2	10	false
FMO3_WILD_V257M	GLU	320	103	false	90	true	105	0	5	false	0	30	false	0	64	true	0	64	false	0	71	true	0	71	false	-2	10	false	true	0	99	false	0	34	0	35	true	0	17	false	0	21	false	0	28	false	-1	20	false
FMO3_WILD_V257M	GLY	321	90	false	104	false	117	0	79	true	0	10	false	1	20	true	-1	20	false	0	16	true	0	16	false	-2	10	false	true	0	98	false	0	55	0	47	true	0	17	false	0	21	false	0	21	false	0	13	false
FMO3_WILD_V257M	ILE	322	99	false	123	false	90	0	29	true	0	10	false	1	70	true	-1	70	false	0	11	true	0	11	false	-2	10	false	true	0	97	false	0	62	0	40	true	0	79	false	0	20	false	0	18	false	1	30	true
FMO3_WILD_V257M	ASP	323	99	false	123	false	90	0	12	true	0	10	false	1	50	true	-1	50	false	0	14	true	0	14	false	-2	10	false	true	0	95	false	0	68	0	38	true	0	10	false	0	20	false	0	74	false	1	50	true
FMO3_WILD_V257M	CYS	324	100	false	137	false	69	0	6	true	0	20	false	1	40	true	-1	40	false	0	80	true	0	80	false	-2	10	false	true	0	92	false	0	55	0	26	false	0	11	false	0	19	false	0	65	false	0	21	false
FMO3_WILD_V257M	VAL	325	111	false	130	true	55	0	79	false	0	60	false	1	70	true	-1	70	false	0	87	true	0	87	false	-1	10	false	true	0	91	false	0	48	0	23	false	0	14	false	0	18	false	0	93	false	0	50	false
FMO3_WILD_V257M	ILE	326	106	false	123	true	67	0	49	false	0	60	false	1	70	true	-1	70	false	0	67	true	0	67	false	-1	10	false	true	0	91	false	0	57	0	14	false	0	18	false	0	17	false	0	81	false	0	50	false
FMO3_WILD_V257M	PHE	327	97	false	105	true	94	0	44	false	0	60	false	1	10	true	-1	10	false	1	10	true	-1	10	false	-1	10	false	true	0	93	false	0	51	0	13	false	0	22	false	0	17	false	0	15	false	0	18	false
FMO3_WILD_V257M	ALA	328	88	false	107	false	108	0	15	true	0	20	false	1	40	true	-1	40	false	1	30	true	-1	30	false	0	63	false	false	0	96	false	0	49	0	11	false	0	14	false	0	18	false	0	31	false	0	21	false
FMO3_WILD_V257M	THR	329	71	false	111	false	127	0	88	true	0	20	false	1	40	true	-1	40	false	1	0	true	-1	0	false	0	32	false	false	0	98	false	0	63	0	17	false	0	43	false	0	19	false	0	60	false	1	40	true
FMO3_WILD_V257M	GLY	330	79	false	108	false	118	0	54	true	0	20	false	1	20	true	-1	20	false	1	10	true	-1	10	false	0	29	false	false	0	99	false	0	63	0	16	false	0	67	false	0	20	false	0	60	false	0	74	false
FMO3_WILD_V257M	TYR	331	98	false	106	false	95	0	43	true	0	20	false	0	52	true	0	52	false	0	84	true	0	84	false	0	9	false	false	0	97	false	0	54	0	23	false	0	84	false	0	22	false	0	60	false	0	67	false
FMO3_WILD_V257M	SER	332	98	false	106	true	95	0	22	false	0	40	false	0	33	true	0	33	false	1	10	true	-1	10	false	0	37	false	false	0	95	false	0	52	0	24	false	0	17	false	0	24	false	0	65	false	-1	20	false
FMO3_WILD_V257M	PHE	333	94	false	98	true	98	0	35	false	0	5	false	0	14	true	0	14	false	1	0	true	-1	0	false	0	41	false	false	0	93	false	0	51	0	21	false	0	64	false	0	24	false	1	0	true	0	67	false
FMO3_WILD_V257M	ALA	334	94	false	98	true	98	0	86	false	0	60	false	0	64	true	0	64	false	1	40	true	-1	40	false	0	42	false	false	0	92	false	0	37	0	33	true	0	82	false	0	26	false	0	56	false	1	70	true
FMO3_WILD_V257M	TYR	335	92	false	108	true	96	0	11	false	0	60	false	0	30	true	0	30	false	1	30	true	-1	30	false	-1	0	false	true	0	92	false	0	31	0	34	true	0	69	false	0	26	false	0	35	false	1	20	true
FMO3_WILD_V257M	PRO	336	100	true	92	true	104	0	12	false	0	60	false	0	56	true	0	56	false	0	94	true	0	94	false	-2	0	false	true	0	94	false	0	25	0	28	true	0	11	false	0	27	false	0	67	false	0	11	false
FMO3_WILD_V257M	PHE	337	122	true	89	false	84	0	17	false	0	15	false	0	56	true	0	56	false	0	16	true	0	16	false	-2	0	false	true	0	96	false	0	35	0	27	true	0	19	false	0	27	false	1	10	true	0	11	false
FMO3_WILD_V257M	LEU	338	113	true	82	false	105	0	55	false	0	30	false	0	24	true	0	24	false	0	43	true	0	43	false	-2	0	false	true	0	99	false	0	50	0	13	false	0	58	false	0	28	false	0	98	false	0	22	false
FMO3_WILD_V257M	ASP	339	105	true	92	false	102	0	62	false	0	45	false	0	54	true	0	54	false	0	29	false	0	29	true	-2	0	false	true	1	0	true	0	25	0	29	true	0	14	false	0	29	false	0	44	false	1	10	true
FMO3_WILD_V257M	GLU	340	103	true	114	true	77	0	57	false	0	15	false	0	26	true	0	26	false	0	23	true	0	23	false	-1	0	false	true	1	0	true	0	18	0	26	false	0	98	false	0	29	false	0	36	false	0	26	false
FMO3_WILD_V257M	SER	341	97	false	120	true	84	0	5	false	0	75	false	0	34	true	0	34	false	0	56	false	0	56	true	-1	0	false	true	1	0	true	0	71	0	17	false	0	33	true	0	30	false	0	87	false	0	23	false
FMO3_WILD_V257M	ILE	342	97	false	120	true	84	0	11	false	0	90	false	0	47	false	0	47	true	0	86	false	0	86	true	0	57	false	false	1	0	false	0	15	0	25	false	0	26	true	0	31	false	0	70	false	-1	70	false
FMO3_WILD_V257M	ILE	343	98	false	104	true	96	0	53	false	1	40	true	-1	30	false	1	30	true	0	86	false	0	86	true	0	57	false	false	1	0	true	0	33	0	26	false	0	35	true	0	32	false	0	79	false	-3	50	false
FMO3_WILD_V257M	LYS	344	92	false	81	true	123	0	69	false	1	40	true	-1	30	false	1	30	true	0	46	false	0	46	true	1	0	true	false	1	0	true	0	50	0	10	false	0	29	true	0	33	false	0	95	false	-3	20	false
FMO3_WILD_V257M	SER	345	82	false	80	false	137	0	22	true	2	40	true	-1	30	false	1	30	true	0	44	false	0	44	true	0	99	true	false	1	10	true	0	29	0	26	false	0	28	true	0	34	false	2	20	true	-3	20	false
FMO3_WILD_V257M	ARG	346	100	false	69	false	120	0	71	true	3	0	true	0	69	false	0	69	true	-1	10	false	1	10	true	1	0	true	false	1	10	true	0	96	0	22	false	0	27	true	0	34	false	5	40	true	-1	60	false
FMO3_WILD_V257M	ASN	347	99	false	85	false	108	0	58	true	2	50	true	0	69	false	0	69	true	-1	10	false	1	10	true	1	0	true	false	1	10	true	0	2	0	11	false	0	25	true	0	34	false	1	90	true	-1	60	false
FMO3_WILD_V257M	ASN	348	105	false	107	false	81	0	7	true	1	80	true	0	77	false	0	77	true	0	44	false	0	44	true	0	99	true	false	1	10	true	0	18	0	15	false	0	37	true	0	34	false	0	99	false	-1	40	false
FMO3_WILD_V257M	GLU	349	118	false	120	true	56	0	17	false	1	0	true	0	22	false	0	22	true	0	14	false	0	14	true	0	53	false	false	1	0	true	0	26	0	11	false	0	29	true	0	33	false	0	42	false	0	21	false
FMO3_WILD_V257M	ILE	350	109	false	138	true	53	0	34	false	0	30	false	0	37	false	0	37	true	0	64	true	0	64	false	0	99	true	false	0	96	false	0	82	0	20	false	0	24	true	0	32	false	0	22	false	0	30	false
FMO3_WILD_V257M	ILE	351	115	false	117	true	66	0	66	false	0	30	false	0	89	true	0	89	false	0	24	true	0	24	false	0	14	false	false	0	94	false	0	35	0	25	false	0	20	false	0	32	false	0	28	false	0	13	false
FMO3_WILD_V257M	LEU	352	106	false	100	true	94	0	27	false	0	30	false	0	94	true	0	94	false	0	27	true	0	27	false	0	14	false	false	0	94	false	0	37	0	21	false	0	21	false	0	32	false	0	16	false	1	30	true
FMO3_WILD_V257M	PHE	353	98	false	111	true	91	0	68	false	0	60	false	1	60	true	-1	60	false	0	91	true	0	91	false	0	65	false	false	0	96	false	0	45	0	15	false	0	20	false	0	32	false	0	17	false	3	10	true
FMO3_WILD_V257M	LYS	354	98	false	111	true	91	0	85	false	0	60	false	1	90	true	-1	90	false	1	0	true	-1	0	false	1	0	true	false	0	98	false	0	53	0	11	false	0	20	false	0	33	false	0	21	false	3	80	true
FMO3_WILD_V257M	GLY	355	81	false	109	true	104	0	22	false	0	20	false	1	20	true	-1	20	false	0	76	true	0	76	false	1	0	true	false	0	99	false	0	70	0	27	true	0	16	false	0	34	false	0	39	false	2	60	true
FMO3_WILD_V257M	VAL	356	79	false	102	true	103	0	59	false	0	40	false	1	10	true	-1	10	false	0	50	true	0	50	false	1	0	true	false	0	99	false	0	67	0	24	false	0	29	true	0	34	false	0	70	false	2	80	true
FMO3_WILD_V257M	PHE	357	87	false	91	true	105	0	42	false	0	40	false	1	10	true	-1	10	false	0	40	true	0	40	false	0	99	true	false	1	0	false	0	48	0	42	true	0	22	false	0	34	false	0	29	false	2	80	true
FMO3_WILD_V257M	PRO	358	92	false	89	false	105	0	77	true	0	5	false	0	40	true	0	40	false	1	10	true	-1	10	false	0	96	false	false	1	0	true	0	24	0	37	true	0	29	true	0	35	false	0	24	false	0	88	false
FMO3_WILD_V257M	PRO	359	114	false	86	false	86	0	59	true	0	5	false	0	40	true	0	40	false	0	66	true	0	66	false	0	1	false	false	1	0	true	0	12	0	24	false	0	17	false	0	37	false	0	56	false	0	88	false
FMO3_WILD_V257M	LEU	360	131	false	89	false	73	0	11	true	0	40	false	0	36	true	0	36	false	0	14	true	0	14	false	0	9	false	false	1	0	true	0	25	0	27	false	0	43	false	0	38	false	1	30	true	0	79	false
FMO3_WILD_V257M	LEU	361	116	false	83	false	94	0	28	true	1	0	true	0	19	false	0	19	true	0	39	false	0	39	true	0	59	false	false	1	0	true	0	33	0	19	false	0	15	false	0	38	false	1	10	true	0	20	false
FMO3_WILD_V257M	GLU	362	103	false	87	false	103	0	64	false	0	80	false	0	45	true	0	45	false	0	33	false	0	33	true	0	14	false	false	1	0	true	0	29	0	21	false	0	13	false	0	39	false	1	0	true	0	33	false
FMO3_WILD_V257M	LYS	363	92	false	114	true	96	0	28	false	0	45	false	0	38	true	0	38	false	0	71	false	0	71	true	0	14	false	false	1	10	true	0	28	0	20	false	0	21	false	0	39	false	0	89	false	0	33	false
FMO3_WILD_V257M	SER	364	97	false	115	true	88	0	98	false	0	60	false	1	0	true	-1	0	false	0	26	false	0	26	true	0	1	false	false	1	10	true	0	40	0	19	false	0	11	false	0	40	false	1	10	true	0	31	false
FMO3_WILD_V257M	THR	365	103	false	133	true	64	0	54	false	0	45	false	1	10	true	-1	10	false	0	30	false	0	30	true	0	1	false	false	1	0	true	0	43	0	16	false	0	14	false	0	40	false	0	47	false	0	18	false
FMO3_WILD_V257M	ILE	366	108	false	139	true	52	0	51	false	0	30	false	0	63	true	0	63	false	0	39	true	0	39	false	0	63	false	false	0	97	false	0	44	0	19	false	0	4	false	0	40	false	0	16	false	-1	50	false
FMO3_WILD_V257M	ALA	367	99	false	121	true	79	0	57	false	0	60	false	1	30	true	-1	30	false	0	81	true	0	81	false	0	99	true	false	0	94	false	0	44	0	19	false	0	13	false	0	40	false	0	12	false	0	41	false
FMO3_WILD_V257M	VAL	368	92	false	132	true	78	0	26	false	0	60	false	2	20	true	-2	20	false	1	20	true	-1	20	false	0	7	false	false	0	91	false	0	43	0	22	false	0	20	false	0	40	false	0	72	false	1	50	true
FMO3_WILD_V257M	ILE	369	92	false	132	true	78	0	13	false	0	60	false	1	90	true	-1	90	false	1	40	true	-1	40	false	0	24	false	false	0	91	false	0	55	0	99	false	0	97	false	0	41	false	0	77	false	1	50	true
FMO3_WILD_V257M	GLY	370	95	false	118	true	91	0	11	false	0	60	false	1	90	true	-1	90	false	1	10	true	-1	10	false	0	21	false	false	0	92	false	0	67	0	20	false	0	11	false	0	41	false	0	13	false	1	40	true
FMO3_WILD_V257M	PHE	371	98	false	120	true	87	0	11	false	0	60	false	1	80	true	-1	80	false	0	97	true	0	97	false	0	2	false	false	0	94	false	0	71	0	21	false	0	85	false	0	41	false	0	24	false	1	50	true
FMO3_WILD_V257M	VAL	372	102	false	118	true	87	0	53	false	0	60	false	1	60	true	-1	60	false	1	0	true	-1	0	false	0	24	false	false	0	96	false	0	64	0	27	false	0	66	false	0	42	false	0	28	false	1	10	true
FMO3_WILD_V257M	GLN	373	94	false	99	true	114	0	56	false	0	60	false	1	30	true	-1	30	false	0	76	true	0	76	false	0	21	false	false	0	98	false	0	64	0	29	true	0	51	false	0	42	false	0	28	false	0	46	false
FMO3_WILD_V257M	SER	374	101	true	94	true	106	0	33	false	0	60	false	1	0	true	-1	0	false	0	83	true	0	83	false	0	25	false	false	0	98	false	0	67	0	31	true	0	13	false	0	42	false	0	33	false	0	67	false
FMO3_WILD_V257M	LEU	375	117	true	90	false	86	0	11	false	0	40	false	1	60	true	-1	60	false	0	54	true	0	54	false	0	73	false	false	0	97	false	0	55	0	33	true	0	11	false	0	43	false	0	44	false	0	86	false
FMO3_WILD_V257M	GLY	376	110	true	100	false	83	0	15	false	0	40	false	1	10	true	-1	10	false	0	59	true	0	59	false	0	24	false	false	0	95	false	0	51	0	38	true	0	11	false	0	43	false	0	18	false	0	40	false
FMO3_WILD_V257M	ALA	377	108	true	94	false	82	0	4	false	0	40	false	0	54	true	0	54	false	0	61	true	0	61	false	0	73	false	false	0	94	false	0	50	0	39	true	0	43	false	0	43	false	0	21	false	-1	40	false
FMO3_WILD_V257M	ALA	378	92	true	107	true	90	0	55	false	0	60	false	1	40	true	-1	40	false	0	71	true	0	71	false	0	7	false	false	0	94	false	0	31	0	32	true	0	11	false	0	44	false	0	36	false	0	31	false
FMO3_WILD_V257M	ILE	379	82	true	129	true	86	0	45	false	0	60	false	1	10	true	-1	10	false	0	67	true	0	67	false	-1	0	false	true	0	96	false	0	49	0	15	false	0	25	true	0	43	false	0	27	false	0	70	false
FMO3_WILD_V257M	PRO	380	84	false	106	true	111	0	25	false	0	30	false	1	10	true	-1	10	false	0	24	true	0	24	false	-1	0	false	true	0	99	false	0	43	0	13	false	0	32	true	0	43	false	0	45	false	0	70	false
FMO3_WILD_V257M	THR	381	102	true	120	true	87	0	52	false	0	60	false	0	76	true	0	76	false	0	43	true	0	43	false	-1	0	false	true	0	99	false	0	31	0	25	false	0	28	true	0	42	false	0	37	false	0	73	false
FMO3_WILD_V257M	VAL	382	111	true	111	true	88	0	24	false	0	30	false	0	47	true	0	47	false	0	33	true	0	33	false	-1	0	false	true	0	99	false	0	44	0	25	false	0	50	true	0	42	false	0	91	false	-1	20	false
FMO3_WILD_V257M	ASP	383	105	true	94	true	111	0	14	false	0	30	false	0	23	false	0	23	true	0	29	true	0	29	false	0	16	false	false	1	0	false	0	61	0	28	true	0	57	true	0	41	false	0	78	false	-1	50	false
FMO3_WILD_V257M	LEU	384	103	true	101	true	98	0	64	false	0	60	false	0	83	false	0	83	true	0	40	false	0	40	true	0	36	false	false	1	0	true	0	61	0	27	false	0	51	true	0	40	false	1	10	true	-1	20	false
FMO3_WILD_V257M	GLN	385	96	false	103	false	108	0	17	true	0	40	false	0	46	false	0	46	true	0	29	true	0	29	false	0	19	false	false	1	0	true	0	1	0	27	true	0	60	true	0	41	false	1	50	true	-1	20	false
FMO3_WILD_V257M	SER	386	103	false	97	false	100	0	47	true	0	85	false	0	18	false	0	18	true	0	11	false	0	11	true	0	19	false	false	1	0	true	0	98	0	34	true	0	64	true	0	41	false	0	91	false	0	89	false
FMO3_WILD_V257M	ARG	387	120	false	94	false	80	0	18	true	0	40	false	-1	0	false	1	0	true	0	39	true	0	39	false	0	2	false	false	1	0	true	0	64	0	42	true	0	69	true	0	42	false	1	10	true	-2	0	false
FMO3_WILD_V257M	TRP	388	123	false	95	false	81	0	2	true	0	25	false	0	18	false	0	18	true	0	10	true	0	10	false	1	0	true	false	0	97	false	0	34	0	40	true	0	57	true	0	42	false	1	10	true	0	44	false
FMO3_WILD_V257M	ALA	389	121	true	105	false	70	0	89	false	0	30	false	0	10	false	0	10	true	0	34	true	0	34	false	0	99	true	false	0	94	false	0	21	0	47	true	0	48	true	0	41	false	0	62	false	0	58	false
FMO3_WILD_V257M	ALA	390	111	true	125	false	65	0	92	false	0	60	false	0	14	false	0	14	true	0	64	true	0	64	false	2	0	true	false	0	92	false	0	77	0	51	true	0	39	true	0	40	false	0	22	false	0	54	false
FMO3_WILD_V257M	GLN	391	107	true	123	false	74	0	44	false	0	60	false	0	10	false	0	10	true	0	64	true	0	64	false	2	0	true	false	0	92	false	0	45	0	58	true	0	32	true	0	39	false	0	42	false	0	46	false
FMO3_WILD_V257M	VAL	392	95	true	120	false	88	0	23	false	0	30	false	0	32	true	0	32	false	0	16	true	0	16	false	1	0	true	false	0	95	false	0	38	0	58	true	0	35	true	0	39	false	0	41	false	0	57	false
FMO3_WILD_V257M	ILE	393	90	true	112	false	100	0	74	false	0	30	false	0	70	true	0	70	false	0	14	true	0	14	false	0	94	true	false	0	98	false	0	26	0	35	true	0	19	false	0	40	false	0	59	false	-1	80	false
FMO3_WILD_V257M	LYS	394	89	true	100	false	118	0	39	false	0	15	false	0	42	true	0	42	false	0	21	true	0	21	false	0	94	true	false	1	0	true	0	29	0	39	true	0	27	true	0	40	false	0	18	false	-2	20	false
FMO3_WILD_V257M	GLY	395	78	false	115	false	116	0	1	true	0	65	false	0	64	true	0	64	false	0	30	true	0	30	false	0	93	true	false	1	0	true	0	24	0	35	true	0	26	true	0	41	false	0	36	false	0	92	false
FMO3_WILD_V257M	THR	396	95	false	122	false	92	0	21	true	0	25	false	0	86	true	0	86	false	0	34	true	0	34	false	0	94	true	false	1	0	true	0	17	0	39	true	0	26	true	0	40	false	0	42	false	0	49	false
FMO3_WILD_V257M	CYS	397	89	false	104	false	106	0	39	true	0	25	false	0	30	true	0	30	false	0	86	true	0	86	false	0	94	true	false	1	0	true	0	30	0	34	true	0	29	true	0	39	false	0	32	false	-1	60	false
FMO3_WILD_V257M	THR	398	83	false	101	false	112	0	77	true	0	20	false	0	11	true	0	11	false	0	47	true	0	47	false	0	93	true	false	1	0	false	0	14	0	17	false	0	38	true	0	40	false	0	44	false	-2	0	false
FMO3_WILD_V257M	LEU	399	97	false	93	false	103	0	13	true	0	56	false	0	56	true	0	56	false	0	66	true	0	66	false	-1	10	false	true	1	0	false	0	72	0	27	false	0	24	true	0	40	false	0	30	false	-2	30	false
FMO3_WILD_V257M	PRO	400	100	false	77	false	107	0	13	true	0	25	false	0	29	false	0	29	true	0	17	true	0	17	false	-2	10	false	true	1	0	true	0	12	0	24	false	0	12	false	0	43	false	0	97	false	-2	80	false
FMO3_WILD_V257M	SER	401	113	false	78	false	105	0	61	true	1	0	true	0	42	true	0	42	false	0	40	false	0	40	true	-2	10	false	true	1	0	true	0	14	0	24	false	0	75	false	0	45	false	1	10	true	-1	70	false
FMO3_WILD_V257M	MET	402	128	false	79	false	85	0	4	true	1	0	true	0	67	false	0	67	true	0	27	false	0	27	true	-2	0	false	true	1	0	true	0	71	0	29	true	0	11	false	0	46	false	1	30	true	-1	10	false
FMO3_WILD_V257M	GLU	403	128	true	79	false	85	0	47	false	0	45	false	0	38	false	0	38	true	0	34	false	0	34	true	-2	0	false	true	1	0	true	0	37	0	36	true	0	28	false	0	48	false	0	86	false	-1	30	false
FMO3_WILD_V257M	ASP	404	112	true	83	false	105	0	15	false	0	45	false	-1	20	false	1	20	true	0	37	false	0	37	true	-3	0	false	true	0	98	false	0	95	0	48	true	0	12	false	0	48	false	1	0	true	-3	40	false
FMO3_WILD_V257M	MET	405	112	true	83	false	105	0	86	false	0	75	false	0	51	false	0	51	true	0	76	false	0	76	true	-3	0	false	true	0	96	false	0	76	0	43	true	0	22	false	0	48	false	1	70	true	-2	30	false
FMO3_WILD_V257M	MET	406	103	true	97	false	102	0	57	false	0	60	false	0	81	false	0	81	true	0	69	false	0	69	true	-3	0	false	true	0	97	false	0	15	0	51	true	0	15	false	0	49	false	0	71	false	-2	40	false
FMO3_WILD_V257M	ASN	407	90	true	88	false	126	0	21	false	0	30	false	-1	40	false	1	40	true	0	29	false	0	29	true	-4	0	false	true	0	98	false	0	27	0	47	true	0	28	true	0	50	true	0	68	false	-3	70	false
FMO3_WILD_V257M	ASP	408	106	true	85	false	105	0	61	false	0	60	false	-1	50	false	1	50	true	0	29	false	0	29	true	-2	0	false	true	1	0	true	0	27	0	46	true	0	34	true	0	51	true	1	20	true	-3	50	false
FMO3_WILD_V257M	ILE	409	110	true	86	false	94	0	26	false	0	90	false	0	86	false	0	86	true	0	90	false	0	90	true	-1	0	false	true	1	0	true	0	27	0	49	true	0	41	true	0	53	true	2	40	true	-1	90	false
FMO3_WILD_V257M	ASN	410	118	true	72	false	97	0	38	false	0	90	false	-1	50	false	1	50	true	0	90	false	0	90	true	-2	0	false	true	1	0	true	0	33	0	52	true	0	28	true	0	54	true	1	50	true	-3	20	false
FMO3_WILD_V257M	GLU	411	135	true	69	false	77	0	58	false	0	90	false	-2	10	false	2	10	true	-1	30	false	1	30	true	-1	0	false	true	1	0	true	0	52	0	44	true	0	34	true	0	55	true	1	50	true	-4	30	false
FMO3_WILD_V257M	LYS	412	129	true	74	false	84	0	33	false	0	90	false	-2	10	false	2	10	true	-1	30	false	1	30	true	0	62	false	false	1	0	true	0	81	0	22	false	0	30	true	0	54	true	4	40	true	-4	20	false
FMO3_WILD_V257M	MET	413	129	true	74	false	84	0	28	false	0	90	false	-2	30	false	2	30	true	-2	0	false	2	0	true	2	0	true	false	1	0	true	0	87	0	29	true	0	36	true	0	54	true	5	40	true	-3	50	false
FMO3_WILD_V257M	GLU	414	121	true	72	false	92	0	39	false	0	90	false	-3	20	false	3	20	true	-2	40	false	2	40	true	3	0	true	false	1	0	true	0	72	0	29	true	0	30	true	0	53	true	6	20	true	-5	0	false
FMO3_WILD_V257M	LYS	415	115	true	78	false	99	0	59	false	0	90	false	-2	90	false	2	90	true	-2	40	false	2	40	true	3	0	true	false	1	10	true	0	74	0	26	false	0	18	false	0	52	true	6	20	true	-3	20	false
FMO3_WILD_V257M	LYS	416	111	true	91	false	98	0	7	false	0	90	false	-2	20	false	2	20	true	-1	50	false	1	50	true	4	0	true	false	1	10	true	0	62	0	24	false	0	11	false	0	51	true	6	50	true	-1	30	false
FMO3_WILD_V257M	ARG	417	108	true	103	false	88	0	33	false	0	90	false	-1	80	false	1	80	true	-1	30	false	1	30	true	3	0	true	false	1	0	true	0	69	0	30	true	0	20	false	0	50	false	3	30	true	-1	30	false
FMO3_WILD_V257M	LYS	418	99	true	101	false	103	0	71	false	0	90	false	-2	50	false	2	50	true	0	87	false	0	87	true	4	0	true	false	1	0	true	0	57	0	32	true	0	12	false	0	48	false	1	60	true	-2	40	false
FMO3_WILD_V257M	TRP	419	99	true	101	false	103	0	57	false	0	75	false	-2	20	false	2	20	true	0	87	false	0	87	true	5	0	true	false	1	0	false	0	70	0	25	false	0	18	false	0	45	false	1	60	true	-2	20	false
FMO3_WILD_V257M	PHE	420	91	true	94	false	115	0	38	false	0	90	false	-2	10	false	2	10	true	0	49	false	0	49	true	3	0	true	false	1	0	true	0	63	0	19	false	0	20	false	0	43	false	1	10	true	-2	50	false
FMO3_WILD_V257M	GLY	421	100	false	76	false	118	0	94	true	1	60	true	-1	80	false	1	80	true	0	49	false	0	49	true	2	0	true	false	1	0	true	0	37	0	28	true	0	15	false	0	42	false	0	96	false	-2	40	false
FMO3_WILD_V257M	LYS	422	103	false	87	false	103	0	47	true	1	50	true	0	76	false	0	76	true	0	21	true	0	21	false	0	99	true	false	1	10	true	0	31	0	34	true	0	44	false	0	42	false	1	30	true	-1	0	false
FMO3_WILD_V257M	SER	423	98	false	108	false	90	0	26	true	2	40	true	0	71	false	0	71	true	0	23	false	0	23	true	0	26	false	false	1	10	true	0	89	0	21	false	0	26	true	0	41	false	1	10	true	-1	10	false
FMO3_WILD_V257M	GLU	424	108	false	110	false	78	0	77	true	3	0	true	0	69	false	0	69	true	0	61	false	0	61	true	0	59	false	false	1	10	true	0	35	0	15	false	0	20	false	0	40	false	1	90	true	-2	80	false
FMO3_WILD_V257M	THR	425	91	false	130	false	84	0	85	false	2	70	true	-1	40	false	1	40	true	0	56	false	0	56	true	-1	0	false	true	1	10	true	0	85	0	13	false	0	20	false	0	38	false	1	30	true	-4	90	false
FMO3_WILD_V257M	ILE	426	98	false	114	false	96	0	22	false	2	0	true	-1	50	false	1	50	true	0	56	false	0	56	true	-1	0	false	true	1	10	true	0	66	0	13	false	0	11	false	0	36	false	1	70	true	-4	10	false
FMO3_WILD_V257M	GLN	427	92	false	107	false	113	0	18	true	1	60	true	0	56	false	0	56	true	0	19	false	0	19	true	-2	0	false	true	1	0	true	0	1	0	96	false	0	19	false	0	35	false	1	50	true	-2	50	false
FMO3_WILD_V257M	THR	428	89	false	121	false	100	0	6	true	0	25	false	0	24	false	0	24	true	0	50	true	0	50	false	-2	0	false	true	1	0	true	0	15	0	63	false	0	21	false	0	33	false	0	74	false	-1	40	false
FMO3_WILD_V257M	ASP	429	93	false	129	false	89	0	66	true	0	5	false	0	24	true	0	24	false	0	66	true	0	66	false	-1	0	false	true	1	0	true	0	22	0	8	false	0	23	false	0	31	false	0	78	false	0	32	false
FMO3_WILD_V257M	TYR	430	85	false	145	false	81	0	98	true	0	20	false	0	53	true	0	53	false	0	73	true	0	73	false	-1	0	false	true	0	97	false	0	21	0	11	false	0	31	true	0	29	false	0	71	false	0	72	false
FMO3_WILD_V257M	ILE	431	100	true	138	false	67	0	13	false	0	60	false	0	36	false	0	36	true	0	94	true	0	94	false	-2	0	false	true	0	93	false	0	15	0	14	false	0	29	true	0	28	false	0	48	false	-1	30	false
FMO3_WILD_V257M	VAL	432	102	true	115	false	92	0	46	false	0	60	false	0	36	false	0	36	true	0	46	true	0	46	false	-3	0	false	true	0	91	false	0	12	0	16	false	0	18	false	0	26	false	0	48	false	-1	50	false
FMO3_WILD_V257M	TYR	433	113	true	87	false	98	0	77	false	0	60	false	0	14	true	0	14	false	0	46	true	0	46	false	-3	0	false	true	0	91	false	0	18	0	22	false	0	11	false	0	25	false	0	53	false	0	12	false
FMO3_WILD_V257M	MET	434	128	true	83	false	84	0	4	false	0	30	false	0	44	true	0	44	false	0	39	true	0	39	false	-2	0	false	true	0	94	false	0	17	0	23	false	0	10	false	0	25	false	0	63	false	0	51	false
FMO3_WILD_V257M	ASP	435	113	true	82	false	105	0	34	false	0	15	false	0	50	true	0	50	false	0	86	true	0	86	false	-2	0	false	true	0	98	false	0	36	0	19	false	0	6	false	0	24	false	1	10	true	0	42	false
FMO3_WILD_V257M	GLU	436	104	true	89	false	104	0	19	false	0	45	false	0	31	true	0	31	false	0	17	false	0	17	true	-2	0	false	true	1	0	true	0	46	0	28	true	0	64	false	0	24	false	0	97	false	0	29	false
FMO3_WILD_V257M	LEU	437	96	true	107	true	101	0	69	false	0	45	false	0	34	true	0	34	false	0	14	false	0	14	true	-2	0	false	true	1	0	true	0	38	0	30	true	0	10	false	0	24	false	0	85	false	0	19	false
FMO3_WILD_V257M	SER	438	88	true	117	true	98	0	61	false	0	45	false	0	44	true	0	44	false	0	71	false	0	71	true	-2	0	false	true	1	0	true	0	34	0	35	true	0	93	false	0	25	false	0	36	false	0	66	false
FMO3_WILD_V257M	SER	439	86	false	115	true	101	0	97	false	0	30	false	0	43	true	0	43	false	0	36	true	0	36	false	-2	0	false	true	0	98	false	0	18	0	22	false	0	23	false	0	25	false	0	20	false	-1	40	false
FMO3_WILD_V257M	PHE	440	103	false	111	true	82	0	22	false	0	60	false	0	39	true	0	39	false	0	86	true	0	86	false	0	64	false	false	0	96	false	0	13	0	18	false	0	24	true	0	25	false	0	25	false	0	88	false
FMO3_WILD_V257M	ILE	441	105	false	99	true	92	0	12	false	0	30	false	0	60	true	0	60	false	0	17	true	0	17	false	1	0	true	false	0	96	false	0	14	0	18	false	0	32	true	0	25	false	0	37	false	0	24	false
FMO3_WILD_V257M	GLY	442	94	false	75	true	118	0	38	false	0	22	false	0	21	false	0	21	true	0	21	true	0	21	false	0	99	true	false	0	97	false	0	33	0	21	false	0	40	true	0	26	false	0	43	false	-2	0	false
FMO3_WILD_V257M	ALA	443	98	false	70	false	118	0	21	false	0	34	false	0	38	true	0	38	false	0	23	true	0	23	false	0	99	true	false	1	0	false	0	25	0	14	false	0	37	true	0	26	false	0	80	false	0	43	false
FMO3_WILD_V257M	LYS	444	88	false	89	false	114	0	18	true	0	81	false	0	29	true	0	29	false	0	13	true	0	13	false	0	99	true	false	1	0	true	0	34	0	54	false	0	43	true	0	27	false	0	80	false	0	56	false
FMO3_WILD_V257M	PRO	445	71	false	86	false	126	0	75	true	1	70	true	0	12	false	0	12	true	0	13	false	0	13	true	1	0	true	false	1	0	true	0	45	0	11	false	0	36	true	0	28	false	1	20	true	0	14	false
FMO3_WILD_V257M	ASN	446	83	false	102	false	112	0	31	true	1	20	true	0	20	false	0	20	true	0	36	true	0	36	false	1	0	true	false	1	0	true	0	45	0	76	false	0	48	true	0	28	false	1	30	true	0	28	false
FMO3_WILD_V257M	ILE	447	96	false	115	false	88	0	58	true	0	28	false	0	16	true	0	16	false	0	54	true	0	54	false	1	0	true	false	0	99	false	0	42	0	94	false	0	35	true	0	27	false	0	54	false	1	90	true
FMO3_WILD_V257M	PRO	448	99	false	106	true	91	0	31	false	0	24	false	0	38	true	0	38	false	1	30	true	-1	30	false	0	99	true	false	0	96	false	0	38	0	10	false	0	39	true	0	27	false	0	30	false	3	20	true
FMO3_WILD_V257M	TRP	449	118	false	120	true	68	0	88	false	0	36	false	0	73	true	0	73	false	1	60	true	-1	60	false	0	97	false	false	0	94	false	0	24	0	35	false	0	35	true	0	26	false	0	15	false	3	20	true
FMO3_WILD_V257M	LEU	450	112	false	122	true	68	0	71	false	0	48	false	0	52	true	0	52	false	1	70	true	-1	70	false	-1	0	false	true	0	94	false	0	39	0	16	false	0	23	false	0	26	false	0	32	false	2	40	true
FMO3_WILD_V257M	PHE	451	106	false	109	true	90	0	78	false	0	60	false	0	73	true	0	73	false	0	99	true	0	99	false	-1	0	false	true	0	95	false	0	24	0	24	false	0	28	true	0	26	false	0	34	false	2	90	true
FMO3_WILD_V257M	LEU	452	92	false	94	true	113	0	8	false	0	60	false	0	20	false	0	20	true	0	99	true	0	99	false	0	57	false	false	0	98	false	0	41	0	20	false	0	31	true	0	27	false	0	50	false	1	40	true
FMO3_WILD_V257M	THR	453	90	false	83	true	123	0	31	false	0	20	false	0	40	true	0	40	false	0	71	true	0	71	false	0	39	false	false	1	0	true	0	34	0	12	false	0	23	false	0	27	false	1	20	true	2	60	true
FMO3_WILD_V257M	ASP	454	103	false	79	false	114	0	22	true	0	60	false	0	70	true	0	70	false	0	71	true	0	71	false	0	23	false	false	1	0	true	0	39	0	10	false	0	28	true	0	28	false	1	20	true	1	30	true
FMO3_WILD_V257M	PRO	455	111	false	82	false	94	0	24	true	1	20	true	0	49	true	0	49	false	0	21	false	0	21	true	0	72	false	false	1	0	true	0	24	0	24	false	0	33	true	0	28	false	1	40	true	0	74	false
FMO3_WILD_V257M	LYS	456	130	false	92	false	71	0	26	true	0	85	false	0	21	false	0	21	true	0	29	false	0	29	true	-1	0	false	true	1	0	true	0	24	0	27	false	0	44	true	0	27	false	0	98	false	-1	10	false
FMO3_WILD_V257M	LEU	457	136	false	87	false	64	0	42	true	1	10	true	0	17	false	0	17	true	0	77	false	0	77	true	-1	0	false	true	0	97	false	0	16	0	19	false	0	38	true	0	26	false	1	0	true	-1	80	false
FMO3_WILD_V257M	ALA	458	128	true	98	false	62	0	2	false	0	30	false	0	23	false	0	23	true	0	13	false	0	13	true	-1	0	false	true	0	94	false	0	17	0	15	false	0	50	true	0	26	false	0	49	false	0	97	false
FMO3_WILD_V257M	MET	459	111	true	111	true	74	0	14	false	0	30	false	0	47	true	0	47	false	0	20	true	0	20	false	0	53	false	false	0	91	false	0	22	0	13	false	0	48	true	0	25	false	0	38	false	1	20	true
FMO3_WILD_V257M	GLU	460	106	true	117	true	74	0	2	false	0	60	false	0	60	true	0	60	false	0	99	true	0	99	false	0	1	false	false	0	90	false	0	31	0	22	false	0	42	true	0	24	false	0	40	false	0	77	false
FMO3_WILD_V257M	VAL	461	86	true	126	true	95	0	4	false	0	60	false	0	86	true	0	86	false	0	73	true	0	73	false	-1	0	false	true	0	91	false	0	32	0	21	false	0	41	true	0	23	false	0	39	false	1	20	true
FMO3_WILD_V257M	TYR	462	75	true	100	true	120	0	43	false	0	60	false	0	71	true	0	71	false	0	66	true	0	66	false	-1	10	false	true	0	92	false	0	44	0	93	false	0	29	true	0	22	false	0	61	false	0	11	false
FMO3_WILD_V257M	PHE	463	81	false	94	true	121	0	22	false	0	20	false	0	42	true	0	42	false	0	61	true	0	61	false	-1	10	false	true	0	95	false	0	36	0	12	false	0	20	false	0	21	false	0	19	false	0	50	false
FMO3_WILD_V257M	GLY	464	71	false	87	true	142	0	38	false	0	40	false	0	33	true	0	33	false	1	0	true	-1	0	false	-1	10	false	true	0	98	false	0	32	0	94	false	0	25	true	0	21	false	0	34	false	-1	20	false
FMO3_WILD_V257M	PRO	465	69	false	81	false	141	0	46	false	0	15	false	0	28	true	0	28	false	0	79	true	0	79	false	0	66	false	false	1	0	true	0	19	0	14	false	0	20	false	0	22	false	0	34	false	0	12	false
FMO3_WILD_V257M	CYS	466	73	false	98	false	132	0	88	false	0	15	false	0	58	false	0	58	true	0	79	true	0	79	false	0	71	false	false	1	0	true	0	36	0	16	false	0	21	false	0	23	false	0	61	false	-1	20	false
FMO3_WILD_V257M	SER	467	78	false	96	false	126	0	4	true	0	30	false	0	12	false	0	12	true	0	40	true	0	40	false	0	7	false	false	1	0	true	0	36	0	26	false	0	40	true	0	24	false	1	10	true	0	39	false
FMO3_WILD_V257M	PRO	468	87	false	104	false	106	0	16	true	0	35	false	0	93	false	0	93	true	0	76	true	0	76	false	0	93	true	false	1	0	true	0	11	0	26	false	0	50	true	0	25	false	0	60	false	-1	90	false
FMO3_WILD_V257M	TYR	469	99	false	112	false	91	0	44	true	0	65	false	0	47	false	0	47	true	0	33	true	0	33	false	0	94	true	false	0	97	false	0	10	0	26	false	0	40	true	0	26	false	2	20	true	0	22	false
FMO3_WILD_V257M	GLN	470	113	false	108	false	78	0	21	true	0	5	false	0	18	true	0	18	false	0	44	true	0	44	false	0	94	true	false	0	95	false	0	10	0	24	false	0	44	true	0	27	false	1	30	true	0	42	false
FMO3_WILD_V257M	PHE	471	109	false	124	true	66	0	12	false	0	60	false	0	14	false	0	14	true	0	70	true	0	70	false	0	99	true	false	0	93	false	0	10	0	24	false	0	43	true	0	27	false	0	65	false	0	56	false
FMO3_WILD_V257M	ARG	472	97	false	115	true	90	0	74	false	0	60	false	0	23	false	0	23	true	0	70	true	0	70	false	1	0	true	false	0	93	false	0	12	0	26	false	0	47	true	0	27	false	0	41	false	0	43	false
FMO3_WILD_V257M	LEU	473	86	false	107	true	104	0	38	false	0	30	false	0	10	false	0	10	true	0	37	true	0	37	false	0	99	true	false	0	95	false	0	6	0	23	false	0	52	true	0	27	false	0	36	false	0	33	false
FMO3_WILD_V257M	VAL	474	69	false	100	true	128	0	27	false	0	60	false	0	34	false	0	34	true	0	40	true	0	40	false	0	99	true	false	0	98	false	0	12	0	17	false	0	56	true	0	28	false	0	42	false	0	84	false
FMO3_WILD_V257M	GLY	475	73	false	84	false	140	0	57	true	0	45	false	0	56	false	0	56	true	0	14	true	0	14	false	0	99	true	false	1	0	true	0	11	0	18	false	0	54	true	0	30	false	0	37	false	0	93	false
FMO3_WILD_V257M	PRO	476	83	false	93	false	125	0	54	true	0	15	false	0	54	false	0	54	true	0	93	true	0	93	false	0	99	true	false	1	0	true	0	23	0	29	true	0	49	true	0	33	false	0	47	false	0	32	false
FMO3_WILD_V257M	GLY	477	83	false	93	false	125	0	44	true	0	35	false	0	89	false	0	89	true	0	67	true	0	67	false	0	25	false	false	1	0	true	0	18	0	27	false	0	39	true	0	35	false	0	98	false	0	49	false
FMO3_WILD_V257M	GLN	478	83	false	93	false	125	0	5	true	0	15	false	0	31	false	0	31	true	0	46	true	0	46	false	0	24	false	false	1	0	true	0	18	0	25	false	0	22	false	0	37	false	0	98	false	-1	70	false
FMO3_WILD_V257M	TRP	479	90	false	88	false	117	0	26	true	0	15	false	-1	30	false	1	30	true	0	53	true	0	53	false	1	0	true	false	1	0	true	0	73	0	27	false	0	81	false	0	38	false	0	64	false	-2	60	false
FMO3_WILD_V257M	PRO	480	89	false	80	false	117	0	26	true	0	60	false	-1	60	false	1	60	true	0	10	true	0	10	false	1	0	true	false	1	0	true	0	36	0	23	false	0	15	false	0	39	false	1	30	true	-2	80	false
FMO3_WILD_V257M	GLY	481	95	false	81	false	118	0	7	true	0	60	false	-1	20	false	1	20	true	0	71	true	0	71	false	1	0	true	false	1	0	true	0	47	0	24	false	0	20	false	0	41	false	1	20	true	-2	80	false
FMO3_WILD_V257M	ALA	482	114	false	79	false	95	0	7	true	0	60	false	0	70	false	0	70	true	0	17	true	0	17	false	0	99	true	false	1	0	true	0	14	0	15	false	0	12	false	0	42	false	1	10	true	-1	20	false
FMO3_WILD_V257M	ARG	483	104	false	99	false	91	0	11	false	0	85	false	0	11	true	0	11	false	0	57	false	0	57	true	1	0	true	false	1	0	true	0	88	0	18	false	0	88	false	0	43	false	0	51	false	0	44	false
FMO3_WILD_V257M	ASN	484	111	false	104	true	82	0	11	false	0	30	false	0	13	true	0	13	false	0	20	true	0	20	false	1	0	true	false	0	99	false	0	88	0	17	false	0	16	false	0	42	false	0	43	false	-1	20	false
FMO3_WILD_V257M	ALA	485	111	false	121	true	67	0	58	false	0	30	false	0	78	false	0	78	true	0	26	true	0	26	false	1	0	true	false	0	97	false	0	88	0	14	false	0	24	true	0	42	false	0	61	false	-1	70	false
FMO3_WILD_V257M	ILE	486	104	false	126	true	75	0	68	false	0	30	false	0	13	false	0	13	true	0	16	true	0	16	false	1	0	true	false	0	96	false	0	45	0	23	false	0	29	true	0	42	false	0	54	false	0	67	false
FMO3_WILD_V257M	LEU	487	105	false	118	true	87	0	41	false	0	60	false	0	72	false	0	72	true	1	10	true	-1	10	false	0	86	false	false	0	97	false	0	28	0	30	true	0	27	true	0	42	false	0	35	false	0	81	false
FMO3_WILD_V257M	THR	488	99	false	105	true	109	0	44	false	0	26	false	0	72	false	0	72	true	0	67	true	0	67	false	0	15	false	false	0	99	false	0	35	0	25	false	0	21	false	0	44	false	0	58	false	0	81	false
FMO3_WILD_V257M	GLN	489	105	false	96	true	108	0	15	false	0	68	false	0	42	false	0	42	true	0	17	true	0	17	false	0	16	false	false	1	0	true	0	21	0	53	true	0	82	false	0	45	false	1	60	true	0	76	false
FMO3_WILD_V257M	TRP	490	95	false	94	true	120	0	89	false	1	60	true	0	20	false	0	20	true	0	13	false	0	13	true	0	16	false	false	1	0	true	0	86	0	60	true	0	20	false	0	47	false	2	60	true	0	50	false
FMO3_WILD_V257M	ASP	491	102	false	92	false	110	0	14	true	2	80	true	-1	10	false	1	10	true	0	13	false	0	13	true	1	0	true	false	1	0	true	0	13	0	64	true	0	22	false	0	49	false	1	50	true	-1	0	false
FMO3_WILD_V257M	ARG	492	105	false	94	false	99	0	33	true	3	40	true	-1	70	false	1	70	true	0	61	false	0	61	true	1	0	true	false	1	0	true	0	20	0	60	true	0	14	false	0	50	true	1	70	true	-2	30	false
FMO3_WILD_V257M	SER	493	94	false	86	false	113	0	15	true	3	10	true	-1	40	false	1	40	true	0	59	false	0	59	true	0	99	true	false	1	0	true	0	38	0	53	true	0	16	false	0	50	true	2	60	true	-1	20	false
FMO3_WILD_V257M	LEU	494	109	false	88	false	93	0	13	true	2	50	true	-1	40	false	1	40	true	0	89	false	0	89	true	1	0	true	false	1	0	true	0	38	0	53	true	0	17	false	0	49	false	1	50	true	-1	20	false
FMO3_WILD_V257M	LYS	495	105	false	84	false	102	0	23	false	1	70	true	-1	40	false	1	40	true	0	49	false	0	49	true	1	0	true	false	1	0	true	0	53	0	49	true	0	26	true	0	47	false	1	30	true	-2	90	false
FMO3_WILD_V257M	PRO	496	94	false	99	false	101	0	24	false	0	74	false	-1	50	false	1	50	true	0	24	true	0	24	false	3	0	true	false	1	0	true	0	50	0	52	true	0	33	true	0	45	false	1	40	true	-2	30	false
FMO3_WILD_V257M	MET	497	105	false	107	true	87	0	37	false	1	0	true	0	57	false	0	57	true	0	39	false	0	39	true	2	0	true	false	1	0	true	0	32	0	53	true	0	25	true	0	44	false	3	40	true	-1	40	false
FMO3_WILD_V257M	GLN	498	96	false	122	true	84	0	42	false	0	60	false	0	11	false	0	11	true	0	43	false	0	43	true	2	0	true	false	1	0	true	0	49	0	27	true	0	29	true	0	43	false	1	30	true	0	27	false
FMO3_WILD_V257M	THR	499	93	false	138	true	72	0	14	false	0	15	false	0	48	false	0	48	true	0	21	true	0	21	false	2	0	true	false	1	0	true	0	26	0	33	true	0	51	true	0	42	false	0	61	false	-1	90	false
FMO3_WILD_V257M	ARG	500	89	false	127	true	87	0	14	false	0	15	false	0	54	false	0	54	true	0	21	true	0	21	false	2	0	true	false	1	0	true	0	26	0	36	true	0	60	true	0	40	false	0	61	false	-1	80	false
FMO3_WILD_V257M	VAL	501	89	false	127	true	87	0	48	false	0	30	false	0	56	true	0	56	false	0	40	false	0	40	true	2	0	true	false	0	99	false	0	20	0	42	true	0	70	true	0	39	false	0	69	false	0	50	false
FMO3_WILD_V257M	VAL	502	97	false	115	true	90	0	37	false	0	54	false	0	54	false	0	54	true	0	11	false	0	11	true	2	0	true	false	0	99	false	0	35	0	56	true	0	63	true	0	38	false	0	40	false	-1	60	false
FMO3_WILD_V257M	GLY	503	101	false	99	false	102	0	38	false	0	98	false	0	59	false	0	59	true	0	20	false	0	20	true	3	0	true	false	0	99	false	0	40	0	58	true	0	58	true	0	37	false	0	35	false	-1	60	false
FMO3_WILD_V257M	ARG	504	115	false	96	false	88	0	62	false	1	40	true	0	69	false	0	69	true	0	20	false	0	20	true	3	0	true	false	1	0	true	0	29	0	68	true	0	53	true	0	36	false	0	94	false	-1	30	false
FMO3_WILD_V257M	LEU	505	104	false	88	false	102	0	29	false	2	20	true	0	89	true	0	89	false	0	41	false	0	41	true	1	90	true	false	1	0	true	0	18	0	66	true	0	52	true	0	36	false	2	0	true	0	94	false
FMO3_WILD_V257M	GLN	506	95	false	85	false	117	0	37	false	2	40	true	0	67	false	0	67	true	0	49	false	0	49	true	1	90	true	false	1	0	true	0	16	0	33	true	0	31	true	0	35	false	1	10	true	0	33	false
FMO3_WILD_V257M	LYS	507	95	false	91	false	108	0	13	true	2	0	true	0	22	false	0	22	true	0	13	false	0	13	true	1	90	true	false	1	0	true	0	17	0	37	true	0	22	false	0	33	false	0	47	false	0	28	false
FMO3_WILD_V257M	PRO	508	93	false	103	false	97	0	23	true	0	67	false	0	13	true	0	13	false	0	66	true	0	66	false	1	90	true	false	1	0	true	0	31	0	25	false	0	33	true	0	31	false	0	49	false	1	90	true
FMO3_WILD_V257M	CYS	509	107	false	119	false	74	0	26	true	0	28	false	0	28	true	0	28	false	0	76	true	0	76	false	1	0	true	false	0	97	false	0	61	0	22	false	0	34	true	0	28	false	0	25	false	2	20	true
FMO3_WILD_V257M	PHE	510	111	false	113	false	68	0	85	true	0	4	false	0	24	false	0	24	true	0	86	true	0	86	false	1	0	true	false	0	94	false	0	39	0	28	true	0	13	false	0	26	false	0	17	false	2	30	true
FMO3_WILD_V257M	PHE	511	109	false	113	true	77	0	38	false	0	60	false	0	57	true	0	57	false	1	80	true	-1	80	false	1	0	true	false	0	91	false	0	15	0	27	false	0	16	false	0	24	false	0	11	false	3	90	true
FMO3_WILD_V257M	PHE	512	114	false	111	true	77	0	12	false	0	60	false	0	57	true	0	57	false	2	0	true	-2	0	false	1	0	true	false	0	90	false	0	33	0	16	false	0	30	true	0	23	false	0	18	false	3	90	true
FMO3_WILD_V257M	HIS	513	116	false	99	true	87	0	62	false	0	60	false	1	20	true	-1	20	false	1	50	true	-1	50	false	1	0	true	false	0	90	false	0	57	0	40	true	0	10	false	0	23	false	0	41	false	5	20	true
FMO3_WILD_V257M	TRP	514	121	false	107	true	78	0	97	false	0	60	false	1	20	true	-1	20	false	1	40	true	-1	40	false	1	10	true	false	0	91	false	0	62	0	38	true	0	15	false	0	22	false	0	39	false	6	40	true
FMO3_WILD_V257M	LEU	515	123	false	107	true	69	0	16	false	0	60	false	1	10	true	-1	10	false	1	40	true	-1	40	false	1	10	true	false	0	94	false	0	72	0	30	true	0	36	false	0	22	false	0	39	false	5	10	true
FMO3_WILD_V257M	LYS	516	125	false	98	true	71	0	52	false	0	60	false	1	30	true	-1	30	false	1	10	true	-1	10	false	1	10	true	false	0	95	false	0	62	0	28	true	0	92	false	0	22	false	0	29	false	5	0	true
FMO3_WILD_V257M	LEU	517	119	false	119	true	58	0	49	false	0	60	false	0	79	true	0	79	false	1	30	true	-1	30	false	1	10	true	false	0	95	false	0	64	0	29	true	0	99	false	0	21	false	0	19	false	3	70	true
FMO3_WILD_V257M	PHE	518	101	false	105	true	81	0	4	false	0	60	false	1	60	true	-1	60	false	0	77	true	0	77	false	1	0	true	false	0	94	false	0	63	0	26	false	0	81	false	0	21	false	0	36	false	4	90	true
FMO3_WILD_V257M	ALA	519	98	false	113	true	78	0	39	false	0	60	false	2	20	true	-2	20	false	0	77	true	0	77	false	1	0	true	false	0	92	false	0	77	0	18	false	0	19	false	0	21	false	0	13	false	4	80	true
FMO3_WILD_V257M	ILE	520	95	false	123	true	76	0	12	false	0	60	false	2	20	true	-2	20	false	1	50	true	-1	50	false	0	99	true	false	0	91	false	0	82	0	24	false	0	16	false	0	22	false	0	13	false	4	80	true
FMO3_WILD_V257M	PRO	521	103	false	113	true	79	0	87	false	0	60	false	3	10	true	-3	10	false	1	50	true	-1	50	false	0	25	false	false	0	91	false	0	78	0	21	false	0	12	false	0	22	false	0	12	false	6	30	true
FMO3_WILD_V257M	ILE	522	114	false	137	true	53	0	22	false	0	60	false	2	90	true	-2	90	false	1	40	true	-1	40	false	0	73	false	false	0	91	false	1	0	0	4	false	0	12	false	0	23	false	0	83	false	5	0	true
FMO3_WILD_V257M	LEU	523	124	false	117	true	57	0	11	false	0	60	false	3	0	true	-3	0	false	1	40	true	-1	40	false	0	2	false	false	0	91	false	1	0	0	34	false	0	20	false	0	23	false	0	12	false	4	40	true
FMO3_WILD_V257M	LEU	524	116	false	129	true	55	0	38	false	0	60	false	3	10	true	-3	10	false	1	30	true	-1	30	false	0	21	false	false	0	90	false	1	0	0	11	false	0	12	false	0	23	false	0	57	false	5	70	true
FMO3_WILD_V257M	ILE	525	111	false	130	true	55	0	59	false	0	60	false	3	10	true	-3	10	false	1	70	true	-1	70	false	0	87	false	false	0	90	false	1	10	0	6	false	0	14	false	0	22	false	0	71	false	5	80	true
FMO3_WILD_V257M	ALA	526	119	false	120	true	58	0	13	false	0	60	false	3	70	true	-3	70	false	1	70	true	-1	70	false	0	21	false	false	0	90	false	1	0	0	14	false	0	88	false	0	23	false	0	71	false	6	50	true
FMO3_WILD_V257M	VAL	527	108	false	142	true	54	0	49	false	0	60	false	3	60	true	-3	60	false	1	60	true	-1	60	false	0	25	false	false	0	91	false	1	0	0	29	false	0	97	false	0	23	false	0	64	false	6	60	true
FMO3_WILD_V257M	PHE	528	117	false	130	true	57	0	29	false	0	60	false	3	10	true	-3	10	false	1	60	true	-1	60	false	0	25	false	false	0	91	false	0	89	0	13	false	0	13	false	0	22	false	0	75	false	5	0	true
FMO3_WILD_V257M	LEU	529	108	false	132	true	66	0	83	false	0	60	false	2	70	true	-2	70	false	1	40	true	-1	40	false	0	21	false	false	0	93	false	0	79	0	13	false	0	75	false	0	21	false	0	11	false	4	0	true
FMO3_WILD_V257M	VAL	530	97	false	164	true	50	0	0	false	0	60	false	2	20	true	-2	20	false	1	40	true	-1	40	false	0	2	false	false	1	0	false	0	69	0	38	false	0	14	false	0	21	false	0	18	false	3	10	true
FMO3_WILD_V257M	LEU	531	130	false	117	true	59	0	0	false	0	60	false	2	0	true	-2	0	false	1	10	true	-1	10	false	0	24	false	false	1	0	false	0	56	0	11	false	0	49	false	0	22	false	0	27	false	3	30	true
FMO3_WILD_V257M	THR	532	78	false	133	true	96	0	0	false	0	60	false	1	50	true	-1	50	false	0	79	true	0	79	false	0	73	false	false	1	0	false	0	50	0	13	false	0	86	false	0	24	false	0	42	false	2	90	true
FMO3_WILD_E158K	MET	1	109	false	83	false	104	0	4	false	0	95	false	0	23	false	0	23	true	0	67	false	0	67	true	2	0	true	false	1	0	false	0	15	0	34	true	0	57	false	0	44	false	1	50	true	-1	0	false
FMO3_WILD_E158K	GLY	2	100	false	99	false	102	0	45	false	0	50	false	0	33	false	0	33	true	0	46	false	0	46	true	2	0	true	false	1	0	false	0	11	0	21	false	0	18	false	0	48	false	0	85	false	-1	30	false
FMO3_WILD_E158K	LYS	3	119	false	97	false	79	0	1	false	0	50	false	0	47	true	0	47	false	0	39	false	0	39	true	2	0	true	false	1	0	false	0	24	0	25	false	0	7	false	0	43	false	0	67	false	0	37	false
FMO3_WILD_E158K	LYS	4	114	false	118	true	66	0	52	false	0	30	false	0	97	true	0	97	false	0	13	false	0	13	true	2	0	true	false	1	0	false	0	28	0	29	true	0	10	false	0	39	false	0	48	false	0	52	false
FMO3_WILD_E158K	VAL	5	108	false	139	true	52	0	34	false	0	30	false	0	92	true	0	92	false	0	57	false	0	57	true	2	0	true	false	0	97	false	0	34	0	25	false	0	74	false	0	36	false	0	34	false	0	11	false
FMO3_WILD_E158K	ALA	6	100	false	120	true	79	0	4	false	0	30	false	0	91	true	0	91	false	0	57	false	0	57	true	2	0	true	false	0	93	false	0	38	0	22	false	0	86	false	0	36	false	0	17	false	0	81	false
FMO3_WILD_E158K	ILE	7	100	false	120	true	79	0	16	false	0	60	false	0	91	true	0	91	false	0	44	true	0	44	false	2	0	true	false	0	92	false	0	43	0	27	false	0	57	false	0	35	false	0	84	false	0	81	false
FMO3_WILD_E158K	ILE	8	91	false	102	true	106	0	19	false	0	60	false	1	80	true	-1	80	false	0	87	true	0	87	false	0	99	true	false	0	92	false	0	37	0	25	false	0	10	false	0	35	false	0	11	false	0	23	false
FMO3_WILD_E158K	GLY	9	90	false	104	true	107	0	78	false	0	60	false	2	20	true	-2	20	false	0	87	true	0	87	false	0	24	false	false	0	93	false	0	55	0	75	false	0	25	true	0	36	false	0	83	false	0	14	false
FMO3_WILD_E158K	ALA	10	92	false	106	true	103	0	15	false	0	60	false	1	60	true	-1	60	false	0	76	true	0	76	false	0	2	false	false	0	96	false	0	78	0	23	false	0	65	false	0	37	false	0	16	false	0	90	false
FMO3_WILD_E158K	GLY	11	73	false	108	false	126	0	93	true	0	20	false	1	90	true	-1	90	false	0	50	true	0	50	false	0	21	false	false	0	98	false	0	74	0	20	false	0	13	false	0	38	false	0	22	false	0	36	false
FMO3_WILD_E158K	VAL	12	90	false	115	false	102	0	11	true	0	20	false	1	60	true	-1	60	false	0	50	true	0	50	false	0	21	false	false	0	99	false	0	67	0	27	true	0	12	false	0	39	false	0	19	false	0	77	false
FMO3_WILD_E158K	SER	13	101	false	94	false	106	0	21	true	0	5	false	0	98	true	0	98	false	0	57	true	0	57	false	0	25	false	false	1	0	true	0	67	0	32	true	0	26	true	0	39	false	0	19	false	-2	40	false
FMO3_WILD_E158K	GLY	14	101	false	94	false	106	0	95	true	0	20	false	1	50	true	-1	50	false	0	46	true	0	46	false	0	2	false	false	0	99	false	0	31	0	18	false	0	42	true	0	39	false	0	25	false	0	86	false
FMO3_WILD_E158K	LEU	15	110	false	111	true	78	0	32	false	0	60	false	0	82	true	0	82	false	0	71	true	0	71	false	1	0	true	false	0	98	false	0	25	0	24	false	0	41	true	0	40	false	0	24	false	-1	10	false
FMO3_WILD_E158K	ALA	16	102	false	106	true	87	0	92	false	0	30	false	0	78	true	0	78	false	0	71	true	0	71	false	1	0	true	false	0	97	false	0	22	0	23	false	0	38	true	0	42	false	0	35	false	-1	20	false
FMO3_WILD_E158K	SER	17	85	false	109	true	107	0	43	false	0	30	false	0	59	true	0	59	false	0	71	true	0	71	false	0	93	true	false	0	98	false	0	28	0	27	false	0	47	true	0	41	false	0	47	false	-1	70	false
FMO3_WILD_E158K	ILE	18	91	false	113	true	101	0	73	false	0	30	false	1	10	true	-1	10	false	0	21	true	0	21	false	0	94	true	false	0	98	false	0	11	0	39	true	0	48	true	0	41	false	0	31	false	0	48	false
FMO3_WILD_E158K	ARG	19	99	false	103	false	104	0	8	true	0	10	false	0	76	true	0	76	false	0	21	true	0	21	false	0	63	false	false	0	99	false	0	59	0	40	true	0	42	true	0	42	false	0	25	false	0	23	false
FMO3_WILD_E158K	SER	20	110	false	92	false	98	0	15	true	0	70	false	0	56	false	0	56	true	0	29	false	0	29	true	-1	10	false	true	0	99	false	0	59	0	40	true	0	37	true	0	42	false	0	32	false	-2	10	false
FMO3_WILD_E158K	CYS	21	128	false	81	false	81	0	18	true	1	0	true	0	30	false	0	30	true	0	67	false	0	67	true	-1	10	false	true	0	99	false	0	59	0	37	true	0	48	true	0	43	false	0	80	false	-2	50	false
FMO3_WILD_E158K	LEU	22	120	false	76	false	90	0	43	true	1	0	true	0	21	true	0	21	false	0	93	false	0	93	true	-1	10	false	true	1	0	false	0	65	0	49	true	0	46	true	0	44	false	0	40	false	0	78	false
FMO3_WILD_E158K	GLU	23	120	true	76	false	90	0	45	false	0	85	false	0	68	false	0	68	true	0	24	false	0	24	true	-2	10	false	true	1	0	true	0	37	0	49	true	0	45	true	0	46	false	0	25	false	-2	50	false
FMO3_WILD_E158K	GLU	24	120	true	76	false	90	0	11	false	1	10	true	0	36	false	0	36	true	0	63	false	0	63	true	-3	10	false	true	1	0	true	0	17	0	36	true	0	35	true	0	47	false	0	80	false	-2	30	false
FMO3_WILD_E158K	GLY	25	98	true	79	false	110	0	13	false	1	30	true	0	34	false	0	34	true	0	77	false	0	77	true	-3	10	false	true	1	0	true	0	85	0	34	true	0	20	false	0	47	false	1	50	true	-2	20	false
FMO3_WILD_E158K	LEU	26	101	true	90	false	95	0	98	false	0	90	false	0	34	false	0	34	true	0	97	false	0	97	true	-3	10	false	true	1	0	true	0	21	0	22	false	0	17	false	0	48	false	1	30	true	-2	20	false
FMO3_WILD_E158K	GLU	27	93	false	88	false	110	0	14	true	0	85	false	0	46	false	0	46	true	0	40	false	0	40	true	-3	10	false	true	1	0	true	0	12	0	20	false	0	21	false	0	49	false	0	39	false	-2	20	false
FMO3_WILD_E158K	PRO	28	84	false	106	false	106	0	84	true	0	25	false	0	46	false	0	46	true	0	39	true	0	39	false	-3	10	false	true	1	0	true	0	12	0	37	false	0	97	false	0	48	false	0	34	false	-2	20	false
FMO3_WILD_E158K	THR	29	107	false	103	false	87	0	19	true	0	70	false	0	50	false	0	50	true	0	43	false	0	43	true	-1	10	false	true	0	99	false	0	69	0	44	false	0	49	false	0	48	false	0	71	false	-1	90	false
FMO3_WILD_E158K	CYS	30	117	false	88	false	88	0	45	true	1	0	true	0	54	false	0	54	true	0	73	false	0	73	true	-1	10	false	true	0	98	false	0	73	0	67	false	0	13	false	0	48	false	0	82	false	-2	0	false
FMO3_WILD_E158K	PHE	31	112	true	85	false	94	0	27	false	0	30	false	-1	40	false	1	40	true	0	34	false	0	34	true	-1	10	false	true	0	99	false	0	20	0	19	false	0	15	false	0	49	false	0	71	false	-3	80	false
FMO3_WILD_E158K	GLU	32	103	true	71	false	118	0	73	false	0	76	false	-1	40	false	1	40	true	0	37	false	0	37	true	-1	10	false	true	1	0	true	0	17	0	23	false	0	16	false	0	50	false	0	79	false	-4	10	false
FMO3_WILD_E158K	LYS	33	94	true	74	false	136	0	12	false	1	50	true	0	68	false	0	68	true	0	86	false	0	86	true	-1	10	false	true	1	10	true	0	6	0	34	true	0	99	false	0	49	false	2	50	true	-2	90	false
FMO3_WILD_E158K	SER	34	88	true	95	false	123	0	1	false	2	20	true	0	64	false	0	64	true	0	74	false	0	74	true	-1	10	false	true	1	10	true	0	27	0	32	true	0	14	false	0	49	false	2	0	true	-3	0	false
FMO3_WILD_E158K	ASN	35	86	false	94	false	126	0	35	false	2	70	true	0	97	false	0	97	true	-1	10	false	1	10	true	-1	0	false	true	1	10	true	0	77	0	25	false	0	9	false	0	47	false	1	10	true	-3	50	false
FMO3_WILD_E158K	ASP	36	82	false	99	false	126	0	14	true	3	10	true	0	86	false	0	86	true	0	67	false	0	67	true	-1	0	false	true	1	10	true	0	12	0	30	true	0	13	false	0	47	false	0	57	false	-3	50	false
FMO3_WILD_E158K	ILE	37	88	false	112	false	104	0	49	true	1	90	true	0	57	false	0	57	true	0	14	true	0	14	false	0	11	false	false	1	10	true	0	12	0	32	true	0	21	false	0	47	false	0	35	false	-1	50	false
FMO3_WILD_E158K	GLY	38	89	false	103	false	116	0	52	true	1	30	true	0	57	false	0	57	true	0	54	true	0	54	false	0	69	false	false	1	0	true	0	55	0	21	false	0	33	true	0	47	false	0	23	false	-1	50	false
FMO3_WILD_E158K	GLY	39	104	false	100	false	103	0	16	true	1	10	true	0	17	false	0	17	true	0	14	true	0	14	false	0	15	false	false	1	0	true	0	18	0	33	true	0	35	true	0	46	false	0	27	false	0	26	false
FMO3_WILD_E158K	LEU	40	116	false	109	false	79	0	37	false	0	11	false	0	13	true	0	13	false	0	93	true	0	93	false	0	23	false	false	0	99	false	0	11	0	36	true	0	28	true	0	46	false	0	34	false	0	31	false
FMO3_WILD_E158K	TRP	41	101	false	103	false	100	0	61	false	0	40	false	0	13	true	0	13	false	0	63	true	0	63	false	0	19	false	false	0	98	false	0	14	0	32	true	0	35	true	0	46	false	0	46	false	0	31	false
FMO3_WILD_E158K	LYS	42	102	false	89	false	112	0	23	false	0	10	false	0	72	false	0	72	true	0	20	true	0	20	false	0	89	false	false	0	99	false	0	28	0	41	true	0	32	true	0	46	false	0	77	false	0	81	false
FMO3_WILD_E158K	PHE	43	100	false	91	false	111	0	79	true	0	25	false	0	48	false	0	48	true	0	27	true	0	27	false	0	89	false	false	1	0	false	0	88	0	35	true	0	30	true	0	47	false	1	30	true	0	41	false
FMO3_WILD_E158K	SER	44	107	false	80	false	112	0	71	true	0	60	false	0	82	false	0	82	true	0	86	true	0	86	false	0	91	false	true	1	0	true	0	23	0	46	true	0	28	true	0	49	false	1	20	true	0	64	false
FMO3_WILD_E158K	ASP	45	125	false	69	false	95	0	15	true	1	50	true	-1	60	false	1	60	true	0	83	false	0	83	true	-1	90	false	true	1	0	true	0	23	0	47	true	0	24	false	0	49	false	1	10	true	-2	50	false
FMO3_WILD_E158K	HIS	46	134	false	66	false	77	0	52	true	1	30	true	-1	60	false	1	60	true	0	83	false	0	83	true	-1	90	false	true	1	0	true	0	35	0	26	false	0	41	true	0	50	true	2	10	true	-4	30	false
FMO3_WILD_E158K	ALA	47	122	true	67	false	92	0	42	false	0	90	false	-1	60	false	1	60	true	-1	20	false	1	20	true	-1	90	false	true	1	0	true	0	37	0	27	false	0	39	true	0	52	true	1	60	true	-4	10	false
FMO3_WILD_E158K	GLU	48	112	true	70	false	99	0	54	false	0	90	false	-1	80	false	1	80	true	-1	60	false	1	60	true	-1	90	false	true	1	0	true	0	25	0	27	false	0	33	true	0	54	true	1	80	true	-5	40	false
FMO3_WILD_E158K	GLU	49	111	true	77	false	97	0	27	false	0	90	false	-1	80	false	1	80	true	-1	10	false	1	10	true	-1	90	false	true	1	10	true	0	23	0	27	false	0	43	true	0	55	true	1	40	true	-5	40	false
FMO3_WILD_E158K	GLY	50	93	true	88	false	115	0	4	false	0	90	false	0	87	false	0	87	true	-1	20	false	1	20	true	0	91	false	true	1	10	true	0	19	0	24	false	0	42	true	0	55	true	1	80	true	-3	40	false
FMO3_WILD_E158K	ARG	51	102	true	106	false	87	0	37	false	0	75	false	0	66	false	0	66	true	-1	0	false	1	0	true	-1	0	false	true	1	0	true	0	24	0	27	false	0	29	true	0	54	true	0	73	false	-2	90	false
FMO3_WILD_E158K	ALA	52	95	true	115	false	92	0	14	false	0	45	false	-1	30	false	1	30	true	0	24	false	0	24	true	0	28	false	false	1	0	true	0	22	0	27	false	0	32	true	0	55	true	0	66	false	-3	30	false
FMO3_WILD_E158K	SER	53	91	true	113	false	101	0	44	false	0	45	false	0	99	false	0	99	true	0	24	false	0	24	true	1	0	true	false	0	98	false	0	18	0	28	true	0	40	true	0	56	true	1	30	true	-3	20	false
FMO3_WILD_E158K	ILE	54	91	false	113	true	101	0	21	false	0	30	false	0	13	false	0	13	true	0	29	false	0	29	true	2	0	true	false	0	97	false	0	36	0	17	false	0	44	true	0	56	true	0	91	false	-1	90	false
FMO3_WILD_E158K	TYR	55	90	false	115	true	102	0	62	false	0	30	false	0	22	true	0	22	false	0	36	true	0	36	false	2	0	true	false	0	97	false	0	47	0	12	false	0	37	true	0	56	true	0	67	false	0	24	false
FMO3_WILD_E158K	LYS	56	100	false	113	true	88	0	14	false	0	60	false	0	63	true	0	63	false	0	64	true	0	64	false	1	0	true	false	0	98	false	0	67	0	96	false	0	31	true	0	55	true	0	43	false	0	50	false
FMO3_WILD_E158K	SER	57	88	false	118	true	99	0	4	false	0	60	false	0	44	true	0	44	false	0	64	true	0	64	false	0	99	true	false	0	99	false	0	14	0	30	true	0	92	false	0	55	true	0	83	false	-1	0	false
FMO3_WILD_E158K	VAL	58	89	false	111	true	102	0	29	false	0	30	false	0	44	true	0	44	false	0	36	true	0	36	false	1	0	true	false	0	99	false	0	71	0	32	true	0	28	false	0	54	true	0	85	false	-1	0	false
FMO3_WILD_E158K	PHE	59	83	false	94	true	125	0	17	false	0	79	false	0	54	false	0	54	true	0	14	false	0	14	true	0	99	true	false	1	0	true	0	49	0	41	true	0	15	false	0	54	true	0	57	false	-2	70	false
FMO3_WILD_E158K	SER	60	73	false	87	true	146	0	13	false	0	73	false	0	83	false	0	83	true	0	37	true	0	37	false	2	0	true	false	1	0	true	0	24	0	35	true	0	14	false	0	53	true	0	57	false	-3	50	false
FMO3_WILD_E158K	ASN	61	85	false	81	false	135	0	27	true	2	20	true	0	79	false	0	79	true	0	14	false	0	14	true	0	55	false	false	1	10	true	0	21	0	38	true	0	13	false	0	51	true	1	50	true	-3	70	false
FMO3_WILD_E158K	SER	62	102	false	78	false	115	0	77	true	2	90	true	0	49	false	0	49	true	0	66	false	0	66	true	0	89	false	false	1	10	true	0	15	0	37	true	0	49	false	0	50	true	3	10	true	-2	50	false
FMO3_WILD_E158K	SER	63	117	false	79	false	94	0	58	true	3	40	true	0	74	false	0	74	true	0	83	false	0	83	true	0	59	false	false	1	10	true	0	28	0	33	true	0	17	false	0	49	false	2	30	true	-2	50	false
FMO3_WILD_E158K	LYS	64	132	false	81	false	73	0	25	true	2	70	true	0	78	false	0	78	true	0	60	false	0	60	true	0	68	false	false	1	10	true	0	37	0	36	true	0	14	false	0	47	false	1	40	true	-3	70	false
FMO3_WILD_E158K	GLU	65	125	true	90	false	78	0	82	false	1	50	true	0	38	false	0	38	true	0	43	false	0	43	true	0	76	false	false	1	0	true	0	61	0	27	false	0	98	false	0	44	false	0	56	false	-1	90	false
FMO3_WILD_E158K	MET	66	117	true	108	false	74	0	42	false	0	98	false	0	17	false	0	17	true	0	29	false	0	29	true	0	68	false	false	0	94	false	0	13	0	32	true	0	23	false	0	41	false	0	36	false	-1	40	false
FMO3_WILD_E158K	MET	67	98	true	98	false	97	0	16	false	0	4	false	0	47	false	0	47	true	0	14	true	0	14	false	-1	10	false	true	0	92	false	0	54	0	27	false	0	15	false	0	39	false	0	28	false	-1	80	false
FMO3_WILD_E158K	CYS	68	91	true	89	false	119	0	17	false	0	30	false	0	67	false	0	67	true	0	14	true	0	14	false	-1	10	false	true	0	93	false	0	81	0	30	true	0	13	false	0	37	false	0	27	false	0	22	false
FMO3_WILD_E158K	PHE	69	95	false	93	false	104	0	21	true	0	20	false	0	19	true	0	19	false	0	80	true	0	80	false	-2	10	false	true	0	95	false	0	21	0	27	false	0	24	true	0	35	false	0	24	false	0	38	false
FMO3_WILD_E158K	PRO	70	81	false	78	false	127	0	5	true	0	20	false	0	89	true	0	89	false	0	61	true	0	61	false	-1	10	false	true	0	99	false	0	35	0	13	false	0	22	false	0	36	false	0	37	false	2	30	true
FMO3_WILD_E158K	ASP	71	95	false	93	false	104	0	13	true	0	20	false	0	50	true	0	50	false	0	79	true	0	79	false	-1	10	false	true	1	0	false	0	34	0	98	false	0	14	false	0	35	false	0	59	false	1	60	true
FMO3_WILD_E158K	PHE	72	83	false	92	false	106	0	78	true	0	43	false	0	10	false	0	10	true	0	64	true	0	64	false	-2	10	false	true	0	99	false	0	20	0	47	false	0	19	false	0	36	false	1	10	true	0	11	false
FMO3_WILD_E158K	PRO	73	81	false	78	false	127	0	12	false	1	40	true	0	77	false	0	77	true	0	14	false	0	14	true	-3	0	false	true	0	99	false	0	25	0	81	false	0	30	true	0	35	false	1	10	true	0	97	false
FMO3_WILD_E158K	PHE	74	94	false	79	false	126	0	26	true	2	20	true	0	77	false	0	77	true	0	57	false	0	57	true	-3	0	false	true	0	99	false	0	23	0	65	false	0	28	true	0	35	false	1	10	true	0	97	false
FMO3_WILD_E158K	PRO	75	94	false	79	false	126	0	13	true	1	90	true	0	77	false	0	77	true	0	21	true	0	21	false	-3	0	false	true	1	0	true	0	55	0	23	false	0	31	true	0	34	false	1	10	true	0	97	false
FMO3_WILD_E158K	ASP	76	94	false	79	false	126	0	71	true	2	80	true	0	77	false	0	77	true	0	14	false	0	14	true	-2	0	false	true	1	0	true	0	15	0	27	false	0	31	true	0	33	false	1	10	true	0	63	false
FMO3_WILD_E158K	ASP	77	87	false	79	false	128	0	19	true	2	30	true	0	77	false	0	77	true	0	17	false	0	17	true	-2	0	false	true	1	0	true	0	29	0	39	true	0	21	false	0	33	false	2	10	true	0	63	false
FMO3_WILD_E158K	PHE	78	88	false	93	false	107	0	22	true	2	0	true	0	38	false	0	38	true	0	17	false	0	17	true	-2	0	false	true	1	0	true	0	15	0	48	true	0	96	false	0	32	false	1	20	true	0	67	false
FMO3_WILD_E158K	PRO	79	94	false	88	false	107	0	3	true	0	66	false	-1	0	false	1	0	true	0	14	true	0	14	false	-1	90	false	true	1	0	false	0	65	0	52	true	0	14	false	0	30	false	0	71	false	-1	20	false
FMO3_WILD_E158K	ASN	80	108	false	93	false	92	0	5	true	0	8	false	-1	30	false	1	30	true	0	51	true	0	51	false	-1	90	false	true	0	97	false	0	6	0	43	true	0	52	false	0	30	false	0	58	false	-1	70	false
FMO3_WILD_E158K	PHE	81	108	false	93	false	92	0	41	true	0	5	false	0	96	false	0	96	true	0	91	true	0	91	false	0	91	false	true	0	94	false	0	21	0	39	true	0	19	false	0	29	false	1	10	true	-1	30	false
FMO3_WILD_E158K	MET	82	98	false	86	false	113	0	65	false	0	40	false	-1	0	false	1	0	true	0	51	true	0	51	false	1	10	true	false	0	94	false	0	18	0	19	false	0	34	true	0	29	false	0	93	false	0	87	false
FMO3_WILD_E158K	HIS	83	95	false	79	false	123	0	14	true	0	25	false	0	81	false	0	81	true	0	86	true	0	86	false	1	10	true	false	0	97	false	0	64	0	16	false	0	40	true	0	29	false	1	20	true	-1	0	false
FMO3_WILD_E158K	ASN	84	92	false	97	false	111	0	9	true	0	45	false	-1	0	false	1	0	true	0	37	true	0	37	false	1	10	true	false	1	0	true	0	17	0	62	false	0	38	true	0	29	false	0	93	false	-1	40	false
FMO3_WILD_E158K	SER	85	101	false	106	false	97	0	18	true	1	20	true	-1	0	false	1	0	true	0	14	false	0	14	true	0	85	false	false	1	0	true	0	16	0	56	false	0	36	true	0	28	false	1	60	true	-1	50	false
FMO3_WILD_E158K	LYS	86	119	false	95	false	80	0	44	true	1	30	true	-1	50	false	1	50	true	0	63	false	0	63	true	0	85	false	false	1	10	true	0	41	0	25	false	0	39	true	0	27	false	2	10	true	-2	30	false
FMO3_WILD_E158K	ILE	87	107	false	109	true	83	0	41	false	0	60	false	-1	20	false	1	20	true	0	37	false	0	37	true	0	85	false	false	1	0	true	0	59	0	21	false	0	25	true	0	27	false	2	0	true	-1	90	false
FMO3_WILD_E158K	GLN	88	107	false	109	true	83	0	28	false	0	60	false	0	33	false	0	33	true	0	86	false	0	86	true	0	15	false	false	1	0	true	0	57	0	21	false	0	32	true	0	26	false	1	10	true	0	79	false
FMO3_WILD_E158K	GLU	89	103	false	124	true	70	0	26	false	0	30	false	0	26	true	0	26	false	0	21	true	0	21	false	0	64	false	false	0	98	false	0	20	0	30	true	0	34	true	0	24	false	0	37	false	0	24	false
FMO3_WILD_E158K	TYR	90	102	false	131	true	68	0	21	false	0	60	false	0	66	true	0	66	false	0	71	true	0	71	false	0	1	false	false	0	95	false	0	33	0	39	true	0	26	true	0	23	false	0	53	false	1	50	true
FMO3_WILD_E158K	ILE	91	112	false	129	true	55	0	33	false	0	60	false	1	30	true	-1	30	false	0	81	true	0	81	false	-1	0	false	true	0	92	false	0	21	0	50	true	0	28	true	0	22	false	0	27	false	1	90	true
FMO3_WILD_E158K	ILE	92	122	false	109	true	59	0	12	false	0	60	false	0	36	true	0	36	false	0	91	true	0	91	false	0	67	false	false	0	90	false	0	28	0	44	true	0	15	false	0	21	false	0	16	false	0	38	false
FMO3_WILD_E158K	ALA	93	127	false	88	true	73	0	82	false	0	60	false	0	36	true	0	36	false	0	91	true	0	91	false	-1	0	false	true	0	91	false	0	15	0	19	false	0	17	false	0	22	false	0	20	false	0	18	false
FMO3_WILD_E158K	PHE	94	128	false	81	true	75	0	21	false	0	30	false	0	31	true	0	31	false	0	16	true	0	16	false	0	99	true	false	0	94	false	0	22	0	21	false	0	11	false	0	23	false	0	49	false	0	41	false
FMO3_WILD_E158K	ALA	95	131	false	69	true	85	0	5	false	0	75	false	0	67	true	0	67	false	0	53	false	0	53	true	1	0	true	false	0	98	false	0	19	0	52	false	0	7	false	0	24	false	1	40	true	0	58	false
FMO3_WILD_E158K	LYS	96	116	false	65	true	108	0	22	false	0	90	false	0	11	false	0	11	true	0	81	false	0	81	true	1	0	true	false	1	0	true	0	27	0	12	false	0	11	false	0	25	false	2	20	true	0	44	false
FMO3_WILD_E158K	GLU	97	118	true	76	false	97	0	86	false	0	90	false	0	89	false	0	89	true	0	63	false	0	63	true	1	0	true	false	1	0	true	0	18	0	24	false	0	23	false	0	25	false	2	10	true	0	31	false
FMO3_WILD_E158K	LYS	98	114	true	93	false	93	0	12	false	0	90	false	0	72	false	0	72	true	0	73	false	0	73	true	2	0	true	false	1	0	true	0	10	0	31	true	0	25	true	0	27	false	1	70	true	0	71	false
FMO3_WILD_E158K	ASN	99	114	true	93	false	93	0	14	false	0	90	false	-1	20	false	1	20	true	-1	20	false	1	20	true	2	0	true	false	1	0	true	0	31	0	39	true	0	14	false	0	28	false	1	70	true	-1	50	false
FMO3_WILD_E158K	LEU	100	113	true	109	true	83	0	14	false	0	60	false	0	88	false	0	88	true	0	47	false	0	47	true	2	0	true	false	1	0	true	0	22	0	38	true	0	24	true	0	30	false	1	60	true	0	40	false
FMO3_WILD_E158K	LEU	101	105	true	119	true	80	0	45	false	0	30	false	0	83	false	0	83	true	0	21	true	0	21	false	1	0	true	false	0	98	false	0	16	0	35	true	0	25	true	0	32	false	0	55	false	0	43	false
FMO3_WILD_E158K	LYS	102	101	true	115	true	90	0	46	false	0	60	false	0	13	false	0	13	true	0	61	true	0	61	false	2	0	true	false	0	97	false	0	16	0	31	true	0	31	true	0	33	false	0	59	false	1	50	true
FMO3_WILD_E158K	TYR	103	98	true	127	true	79	0	67	false	0	60	false	0	13	false	0	13	true	1	0	true	-1	0	false	2	0	true	false	0	95	false	0	10	0	36	true	0	32	true	0	35	false	0	62	false	1	50	true
FMO3_WILD_E158K	ILE	104	110	true	113	true	76	0	26	false	0	15	false	0	18	true	0	18	false	0	31	true	0	31	false	2	0	true	false	0	94	false	0	14	0	20	false	0	23	false	0	36	false	1	50	true	1	70	true
FMO3_WILD_E158K	GLN	105	105	true	107	true	88	0	17	false	0	15	false	0	67	true	0	67	false	0	11	true	0	11	false	2	0	true	false	0	95	false	0	31	0	10	false	0	29	true	0	38	false	1	10	true	1	70	true
FMO3_WILD_E158K	PHE	106	105	true	113	true	79	0	29	false	0	60	false	0	11	true	0	11	false	0	90	true	0	90	false	2	0	true	false	0	96	false	0	20	0	11	false	0	29	true	0	39	false	0	60	false	1	0	false
FMO3_WILD_E158K	LYS	107	101	true	123	true	76	0	2	false	0	60	false	0	46	true	0	46	false	0	79	true	0	79	false	0	99	true	false	0	98	false	0	82	0	11	false	0	30	true	0	41	false	0	64	false	0	96	false
FMO3_WILD_E158K	THR	108	89	true	128	true	87	0	1	false	0	60	false	0	51	true	0	51	false	0	49	true	0	49	false	1	0	true	false	0	99	false	0	32	0	29	true	0	38	true	0	42	false	0	49	false	0	22	false
FMO3_WILD_E158K	PHE	109	88	true	118	true	99	0	38	false	0	60	false	0	48	true	0	48	false	0	47	true	0	47	false	0	99	true	false	0	99	false	0	22	0	30	true	0	42	true	0	42	false	0	76	false	0	46	false
FMO3_WILD_E158K	VAL	110	84	true	129	true	96	0	57	false	0	30	false	0	48	true	0	48	false	0	33	true	0	33	false	0	99	true	false	0	99	false	0	4	0	55	true	0	25	true	0	44	false	0	28	false	0	57	false
FMO3_WILD_E158K	SER	111	79	true	104	true	123	0	43	false	0	30	false	0	27	false	0	27	true	0	73	true	0	73	false	2	0	true	false	1	0	false	0	91	0	55	true	0	19	false	0	46	false	0	32	false	-2	20	false
FMO3_WILD_E158K	SER	112	92	false	99	false	112	0	1	true	1	30	true	0	19	false	0	19	true	0	24	true	0	24	false	1	10	true	false	1	0	true	0	97	0	46	true	0	89	false	0	47	false	0	73	false	-1	80	false
FMO3_WILD_E158K	VAL	113	102	false	96	false	100	0	2	true	2	10	true	0	29	false	0	29	true	0	43	false	0	43	true	1	10	true	false	1	0	true	0	43	0	45	true	0	14	false	0	47	false	1	30	true	-1	50	false
FMO3_WILD_E158K	ASN	114	91	false	71	false	126	0	12	true	2	60	true	0	99	false	0	99	true	0	26	false	0	26	true	0	89	false	false	1	0	true	0	71	0	40	true	0	23	false	0	49	false	1	50	true	-3	60	false
FMO3_WILD_E158K	LYS	115	98	false	71	false	123	0	71	true	3	0	true	-1	10	false	1	10	true	0	64	false	0	64	true	0	84	false	false	1	0	true	0	18	0	36	true	0	17	false	0	51	true	1	90	true	-3	0	false
FMO3_WILD_E158K	HIS	116	96	false	83	false	113	0	49	true	2	40	true	0	86	false	0	86	true	0	24	false	0	24	true	0	84	false	false	1	0	true	0	86	0	34	true	0	19	false	0	53	true	2	20	true	-2	50	false
FMO3_WILD_E158K	PRO	117	102	false	82	false	106	0	42	true	2	10	true	0	84	false	0	84	true	0	39	false	0	39	true	0	89	false	false	1	0	true	0	75	0	33	true	0	21	false	0	53	true	1	40	true	-2	40	false
FMO3_WILD_E158K	ASP	118	108	false	100	false	92	0	17	true	2	0	true	-1	40	false	1	40	true	0	30	false	0	30	true	0	75	false	false	1	0	true	0	15	0	36	true	0	21	false	0	52	true	1	0	true	-3	40	false
FMO3_WILD_E158K	PHE	119	101	false	117	false	79	0	23	true	0	70	false	-1	0	false	1	0	true	0	19	true	0	19	false	0	8	false	false	1	0	true	0	19	0	26	false	0	21	false	0	51	true	1	10	true	-3	20	false
FMO3_WILD_E158K	ALA	120	89	false	108	true	103	0	64	false	0	15	false	-1	0	false	1	0	true	0	11	true	0	11	false	0	92	false	true	1	0	true	0	47	0	12	false	0	27	true	0	52	true	0	69	false	-3	20	false
FMO3_WILD_E158K	THR	121	82	false	113	true	111	0	17	false	0	15	false	0	74	false	0	74	true	0	86	true	0	86	false	-1	0	false	true	1	0	true	0	73	0	87	false	0	37	true	0	53	true	0	72	false	-1	90	false
FMO3_WILD_E158K	THR	122	89	false	111	true	111	0	45	false	0	25	false	0	96	false	0	96	true	1	0	true	-1	0	false	-2	0	false	true	1	0	true	0	14	0	21	false	0	43	true	0	53	true	0	87	false	-2	80	false
FMO3_WILD_E158K	GLY	123	96	false	94	true	124	0	52	false	0	20	false	0	10	false	0	10	true	0	21	true	0	21	false	-1	0	false	true	1	0	true	0	13	0	22	false	0	43	true	0	54	true	1	40	true	-1	30	false
FMO3_WILD_E158K	GLN	124	104	false	113	true	97	0	91	false	0	25	false	0	49	false	0	49	true	0	36	true	0	36	false	-1	0	false	true	1	0	true	0	21	0	15	false	0	39	true	0	55	true	0	74	false	-2	90	false
FMO3_WILD_E158K	TRP	125	96	false	121	true	97	0	19	false	0	10	false	0	77	false	0	77	true	0	36	true	0	36	false	-1	0	false	true	1	0	false	0	29	0	11	false	0	39	true	0	54	true	0	74	false	-3	20	false
FMO3_WILD_E158K	ASP	126	89	false	124	true	97	0	36	false	0	5	false	-1	10	false	1	10	true	0	36	true	0	36	false	-2	0	false	true	0	99	false	0	25	0	18	false	0	32	true	0	55	true	1	10	true	-3	50	false
FMO3_WILD_E158K	VAL	127	99	false	120	true	79	0	28	false	0	45	false	-1	50	false	1	50	true	0	71	false	0	71	true	-1	0	false	true	1	0	false	0	33	0	16	false	0	33	true	0	56	true	1	10	true	-3	40	false
FMO3_WILD_E158K	THR	128	100	false	102	true	90	0	61	false	0	60	false	-1	80	false	1	80	true	0	47	false	0	47	true	-2	0	false	true	1	0	true	0	28	0	21	false	0	33	true	0	57	true	2	0	true	-3	90	false
FMO3_WILD_E158K	THR	129	107	false	86	true	102	0	41	false	1	20	true	-1	50	false	1	50	true	-1	40	false	1	40	true	-2	0	false	true	1	0	true	0	46	0	30	true	0	32	true	0	56	true	2	0	true	-3	80	false
FMO3_WILD_E158K	GLU	130	103	false	74	false	117	0	16	true	2	0	true	-1	80	false	1	80	true	0	96	false	0	96	true	-1	0	false	true	1	10	true	0	52	0	31	true	0	24	false	0	56	true	2	70	true	-5	60	false
FMO3_WILD_E158K	ARG	131	97	false	80	false	124	0	14	true	2	30	true	-1	90	false	1	90	true	-1	60	false	1	60	true	1	0	true	false	1	10	true	0	66	0	23	false	0	17	false	0	56	true	3	70	true	-5	10	false
FMO3_WILD_E158K	ASP	132	102	false	74	false	126	0	85	true	2	70	true	-2	70	false	2	70	true	-2	10	false	2	10	true	0	1	false	false	1	10	true	0	60	0	29	true	0	91	false	0	56	true	5	10	true	-6	40	false
FMO3_WILD_E158K	GLY	133	112	false	71	false	108	0	54	true	3	40	true	-2	70	false	2	70	true	-2	60	false	2	60	true	0	1	false	false	1	10	true	0	64	0	30	true	0	21	false	0	54	true	5	10	true	-6	50	false
FMO3_WILD_E158K	LYS	134	114	true	72	false	104	0	52	false	2	30	true	-2	50	false	2	50	true	-2	20	false	2	20	true	0	13	false	false	1	10	true	0	54	0	29	true	0	82	false	0	53	true	3	50	true	-6	20	false
FMO3_WILD_E158K	LYS	135	119	true	74	false	96	0	24	false	1	90	true	-1	60	false	1	60	true	-1	70	false	1	70	true	0	99	true	false	1	10	true	0	42	0	40	true	0	29	false	0	52	true	2	10	true	-4	90	false
FMO3_WILD_E158K	GLU	136	113	true	97	false	83	0	14	false	1	60	true	0	80	false	0	80	true	-1	0	false	1	0	true	0	87	false	false	1	10	true	0	44	0	43	true	0	11	false	0	51	true	1	60	true	-3	40	false
FMO3_WILD_E158K	SER	137	104	true	115	false	79	0	17	false	1	10	true	0	80	false	0	80	true	0	69	false	0	69	true	0	87	false	false	1	0	true	0	15	0	16	false	0	25	true	0	50	false	0	69	false	-3	40	false
FMO3_WILD_E158K	ALA	138	113	true	108	false	80	0	15	false	0	60	false	0	56	false	0	56	true	0	69	false	0	69	true	0	94	false	false	0	98	false	0	27	0	32	true	0	11	false	0	50	false	0	58	false	-3	0	false
FMO3_WILD_E158K	VAL	139	113	true	108	false	80	0	26	false	0	30	false	0	34	true	0	34	false	0	19	false	0	19	true	-1	0	false	true	0	95	false	0	42	0	31	true	0	15	false	0	49	false	0	34	false	-2	0	false
FMO3_WILD_E158K	PHE	140	113	true	108	false	80	0	12	false	0	60	false	0	99	true	0	99	false	0	46	true	0	46	false	-2	0	false	true	0	93	false	0	28	0	79	false	0	19	false	0	48	false	0	19	false	0	86	false
FMO3_WILD_E158K	ASP	141	118	true	102	false	80	0	17	false	0	60	false	1	80	true	-1	80	false	0	69	true	0	69	false	-1	0	false	true	0	92	false	0	44	0	17	false	0	67	false	0	47	false	0	18	false	0	42	false
FMO3_WILD_E158K	ALA	142	116	true	127	false	56	0	21	false	0	60	false	2	20	true	-2	20	false	0	83	true	0	83	false	-1	10	false	true	0	91	false	0	49	0	20	false	0	13	false	0	45	false	0	18	false	0	99	false
FMO3_WILD_E158K	VAL	143	105	true	134	false	69	0	18	false	0	60	false	1	90	true	-1	90	false	0	76	true	0	76	false	-1	10	false	true	0	90	false	0	55	0	14	false	0	12	false	0	44	false	0	11	false	0	50	false
FMO3_WILD_E158K	MET	144	99	true	116	false	93	0	4	false	0	30	false	1	40	true	-1	40	false	0	36	true	0	36	false	-1	10	false	true	0	90	false	0	46	0	18	false	0	10	false	0	43	false	0	91	false	0	54	false
FMO3_WILD_E158K	VAL	145	81	true	113	false	117	0	62	false	0	60	false	0	74	true	0	74	false	0	79	true	0	79	false	0	97	false	true	0	91	false	0	32	0	10	false	0	17	false	0	42	false	0	89	false	-1	80	false
FMO3_WILD_E158K	CYS	146	85	false	92	false	128	0	21	true	0	20	false	0	78	true	0	78	false	0	79	true	0	79	false	0	12	true	false	0	93	false	0	31	0	83	false	0	12	false	0	41	false	0	16	false	0	92	false
FMO3_WILD_E158K	SER	147	89	false	86	false	122	0	51	true	0	20	false	1	0	true	-1	0	false	0	64	true	0	64	false	0	12	true	false	0	96	false	0	42	0	13	false	0	62	false	0	41	false	0	22	false	0	28	false
FMO3_WILD_E158K	GLY	148	96	false	104	false	99	0	24	true	0	20	false	0	43	true	0	43	false	0	67	true	0	67	false	0	11	true	false	0	97	false	0	37	0	16	false	0	10	false	0	40	false	0	22	false	0	48	false
FMO3_WILD_E158K	HIS	149	98	false	115	false	88	0	23	true	0	20	false	0	44	true	0	44	false	0	79	true	0	79	false	0	12	true	false	0	96	false	0	20	0	26	false	0	13	false	0	40	false	0	65	false	-1	20	false
FMO3_WILD_E158K	HIS	150	84	false	110	false	102	0	52	false	0	40	false	0	81	false	0	81	true	0	64	true	0	64	false	0	12	true	false	0	95	false	0	24	0	31	true	0	22	false	0	40	false	0	76	false	-2	40	false
FMO3_WILD_E158K	VAL	151	75	false	105	false	118	0	12	false	0	25	false	0	67	false	0	67	true	0	66	true	0	66	false	0	17	true	false	0	95	false	0	16	0	25	false	0	21	false	0	39	false	1	20	true	-1	20	false
FMO3_WILD_E158K	TYR	152	84	false	94	false	120	0	33	true	0	14	false	0	76	false	0	76	true	0	91	true	0	91	false	0	18	true	false	0	96	false	0	73	0	42	true	0	10	false	0	40	false	0	74	false	0	70	false
FMO3_WILD_E158K	PRO	153	79	false	76	false	129	0	21	true	0	48	false	-1	10	false	1	10	true	0	84	true	0	84	false	1	20	true	false	0	99	false	0	13	0	40	true	0	21	false	0	41	false	0	85	false	0	70	false
FMO3_WILD_E158K	ASN	154	96	false	79	false	117	0	13	true	1	80	true	-1	20	false	1	20	true	0	34	true	0	34	false	2	10	true	false	1	0	true	0	19	0	34	true	0	22	false	0	43	false	2	30	true	-1	10	false
FMO3_WILD_E158K	LEU	155	106	false	81	false	103	0	13	true	2	60	true	0	96	false	0	96	true	0	30	false	0	30	true	2	0	true	false	1	0	true	0	42	0	34	true	0	23	false	0	43	false	2	90	true	-1	60	false
FMO3_WILD_E158K	PRO	156	92	false	75	false	124	0	9	true	3	40	true	-1	10	false	1	10	true	0	67	false	0	67	true	2	0	true	false	1	10	true	0	55	0	29	true	0	19	false	0	46	false	2	50	true	0	98	false
FMO3_WILD_E158K	LYS	157	106	false	90	false	101	0	51	true	2	80	true	-1	10	false	1	10	true	0	31	false	0	31	true	2	0	true	false	1	10	true	0	51	0	32	true	0	12	false	0	46	false	1	40	true	-1	40	false
FMO3_WILD_E158K	LYS	158	89	false	88	false	114	0	34	true	2	0	true	-1	0	false	1	0	true	0	29	false	0	29	true	2	0	true	false	1	10	true	0	25	0	40	true	0	88	false	0	45	false	2	50	true	-1	80	false
FMO3_WILD_E158K	SER	159	75	false	91	false	127	0	25	true	2	0	true	0	20	false	0	20	true	0	54	false	0	54	true	2	0	true	false	1	0	true	0	56	0	43	true	0	9	false	0	46	false	1	60	true	0	22	false
FMO3_WILD_E158K	PHE	160	89	false	97	false	106	0	24	true	1	20	true	-1	0	false	1	0	true	0	29	false	0	29	true	2	0	true	false	1	0	true	0	22	0	39	true	0	3	false	0	47	false	0	67	false	-1	80	false
FMO3_WILD_E158K	PRO	161	81	false	83	false	130	0	28	true	0	25	false	-1	20	false	1	20	true	0	11	true	0	11	false	2	10	true	false	1	0	true	0	13	0	42	true	0	91	false	0	48	false	0	54	false	-1	80	false
FMO3_WILD_E158K	GLY	162	95	false	88	false	116	0	26	true	0	5	false	0	44	false	0	44	true	0	61	true	0	61	false	1	10	true	false	1	0	true	0	16	0	36	true	0	19	false	0	48	false	0	55	false	0	17	false
FMO3_WILD_E158K	LEU	163	107	false	97	false	92	0	31	true	0	20	false	0	44	false	0	44	true	1	0	true	-1	0	false	1	10	true	false	0	98	false	0	2	0	20	false	0	26	true	0	49	false	0	55	false	0	17	false
FMO3_WILD_E158K	ASN	164	105	true	86	false	103	0	47	false	0	30	false	0	40	false	0	40	true	0	23	true	0	23	false	1	10	true	false	0	97	false	0	2	0	16	false	0	37	true	0	49	false	0	71	false	0	78	false
FMO3_WILD_E158K	HIS	165	101	true	91	false	103	0	63	false	0	30	false	-1	10	false	1	10	true	0	23	true	0	23	false	2	10	true	false	0	98	false	0	63	0	20	false	0	39	true	0	49	false	0	71	false	-1	70	false
FMO3_WILD_E158K	PHE	166	104	true	89	false	104	0	12	false	0	85	false	0	69	false	0	69	true	0	20	false	0	20	true	2	0	true	false	1	0	false	0	63	0	16	false	0	28	true	0	48	false	1	70	true	-1	70	false
FMO3_WILD_E158K	LYS	167	100	true	85	false	119	0	43	false	0	85	false	0	33	false	0	33	true	0	31	false	0	31	true	2	0	true	false	1	0	true	0	15	0	21	false	0	26	true	0	49	false	0	57	false	0	24	false
FMO3_WILD_E158K	GLY	168	97	false	97	false	109	0	89	true	0	65	false	-1	10	false	1	10	true	0	71	true	0	71	false	2	10	true	false	1	0	true	0	45	0	21	false	0	24	true	0	50	false	0	36	false	-1	30	false
FMO3_WILD_E158K	LYS	169	109	false	96	false	93	0	1	true	0	65	false	0	81	false	0	81	true	0	71	true	0	71	false	2	10	true	false	1	0	true	0	37	0	12	false	0	33	true	0	49	false	0	57	false	-1	20	false
FMO3_WILD_E158K	CYS	170	97	false	101	false	104	0	6	true	0	70	false	0	96	false	0	96	true	0	33	false	0	33	true	3	0	true	false	0	99	false	0	38	0	96	false	0	36	true	0	48	false	0	38	false	-1	40	false
FMO3_WILD_E158K	PHE	171	98	false	98	false	98	0	29	true	1	0	true	-1	70	false	1	70	true	0	33	false	0	33	true	2	0	true	false	0	97	false	0	32	0	15	false	0	31	true	0	46	false	0	76	false	-3	60	false
FMO3_WILD_E158K	HIS	172	97	false	84	false	119	0	16	false	1	50	true	-1	40	false	1	40	true	0	76	false	0	76	true	1	0	true	false	0	98	false	0	57	0	30	true	0	14	false	0	45	false	0	63	false	-2	70	false
FMO3_WILD_E158K	SER	173	87	false	96	false	124	0	28	true	1	80	true	-1	80	false	1	80	true	0	24	true	0	24	false	2	0	true	false	1	0	true	0	50	0	25	false	0	63	false	0	44	false	1	90	true	-2	70	false
FMO3_WILD_E158K	ARG	174	100	false	91	false	114	0	83	true	3	10	true	-1	70	false	1	70	true	0	57	false	0	57	true	0	29	false	false	1	0	true	0	53	0	22	false	0	72	false	0	43	false	4	30	true	-3	0	false
FMO3_WILD_E158K	ASP	175	111	false	80	false	108	0	44	true	3	40	true	-2	20	false	2	20	true	-1	40	false	1	40	true	0	85	false	false	1	0	true	0	35	0	28	true	0	18	false	0	41	false	5	50	true	-3	0	false
FMO3_WILD_E158K	TYR	176	98	false	79	false	110	0	49	true	3	10	true	-2	50	false	2	50	true	-1	40	false	1	40	true	0	85	false	false	1	0	true	0	28	0	20	false	0	20	false	0	40	false	6	30	true	-4	70	false
FMO3_WILD_E158K	LYS	177	95	false	68	false	120	0	17	false	2	30	true	-1	70	false	1	70	true	-1	40	false	1	40	true	0	59	false	false	1	10	true	0	28	0	24	false	0	13	false	0	39	false	3	20	true	-4	0	false
FMO3_WILD_E158K	GLU	178	89	false	91	false	108	0	17	true	2	0	true	-1	30	false	1	30	true	0	74	false	0	74	true	0	8	false	false	1	10	true	0	31	0	20	false	0	16	false	0	38	false	1	40	true	-2	30	false
FMO3_WILD_E158K	PRO	179	81	false	109	false	104	0	16	true	0	59	false	-1	20	false	1	20	true	0	43	true	0	43	false	-1	0	false	true	1	0	true	0	25	0	19	false	0	21	false	0	37	false	0	78	false	-2	60	false
FMO3_WILD_E158K	GLY	180	87	false	110	false	105	0	29	true	1	30	true	0	84	false	0	84	true	0	31	false	0	31	true	0	71	false	false	1	0	true	0	16	0	11	false	0	35	true	0	37	false	0	63	false	-2	10	false
FMO3_WILD_E158K	VAL	181	87	false	110	false	105	0	74	true	0	10	false	-1	10	false	1	10	true	0	11	true	0	11	false	0	99	true	false	1	0	false	0	31	0	18	false	0	19	false	0	37	false	0	36	false	-3	0	false
FMO3_WILD_E158K	PHE	182	93	false	87	false	118	0	88	true	0	10	false	-1	20	false	1	20	true	0	11	true	0	11	false	1	0	true	false	1	0	false	0	23	0	24	false	0	19	false	0	37	false	0	46	false	-2	80	false
FMO3_WILD_E158K	ASN	183	90	false	80	false	127	0	84	true	0	85	false	0	34	false	0	34	true	0	31	false	0	31	true	2	0	true	false	1	0	true	0	55	0	43	true	0	33	false	0	37	false	0	92	false	-1	50	false
FMO3_WILD_E158K	GLY	184	95	false	104	false	100	0	62	true	0	85	false	0	26	true	0	26	false	0	10	false	0	10	true	2	0	true	false	1	0	true	0	17	0	35	true	0	14	false	0	37	false	0	92	false	0	28	false
FMO3_WILD_E158K	LYS	185	112	false	112	false	76	0	11	true	0	85	false	0	77	true	0	77	false	0	57	false	0	57	true	2	0	true	false	1	0	true	0	26	0	28	true	0	83	false	0	37	false	0	87	false	0	77	false
FMO3_WILD_E158K	ARG	186	106	false	134	true	63	0	64	false	0	45	false	0	77	true	0	77	false	0	20	false	0	20	true	2	0	true	false	1	0	true	0	26	0	29	true	0	71	false	0	36	false	0	40	false	0	77	false
FMO3_WILD_E158K	VAL	187	105	false	152	true	52	0	23	false	0	30	false	0	41	true	0	41	false	0	43	true	0	43	false	2	0	true	false	0	98	false	0	26	0	26	false	0	12	false	0	36	false	0	30	false	0	89	false
FMO3_WILD_E158K	LEU	188	96	false	133	true	78	0	12	false	0	30	false	1	20	true	-1	20	false	0	43	true	0	43	false	2	0	true	false	0	95	false	0	20	0	31	true	0	31	false	0	37	false	0	15	false	0	91	false
FMO3_WILD_E158K	VAL	189	96	false	133	true	78	0	4	false	0	60	false	1	20	true	-1	20	false	0	73	true	0	73	false	2	0	true	false	0	93	false	0	20	0	29	true	0	97	false	0	38	false	0	63	false	0	91	false
FMO3_WILD_E158K	VAL	190	88	false	113	true	105	0	29	false	0	60	false	1	30	true	-1	30	false	1	20	true	-1	20	false	0	99	true	false	0	94	false	0	14	0	23	false	0	12	false	0	39	false	0	84	false	0	77	false
FMO3_WILD_E158K	GLY	191	83	false	89	false	131	0	44	false	0	40	false	1	70	true	-1	70	false	0	91	true	0	91	false	0	24	false	false	0	96	false	0	32	0	28	true	0	26	true	0	41	false	0	16	false	0	51	false
FMO3_WILD_E158K	LEU	192	85	false	91	false	128	0	1	false	0	15	false	1	20	true	-1	20	false	0	61	true	0	61	false	0	25	false	false	1	0	false	0	57	0	14	false	0	2	false	0	42	false	0	30	false	0	53	false
FMO3_WILD_E158K	GLY	193	69	false	83	false	152	0	16	false	0	65	false	1	0	true	-1	0	false	0	40	true	0	40	false	0	64	false	false	1	0	true	0	39	0	31	true	0	13	false	0	45	false	0	39	false	-1	70	false
FMO3_WILD_E158K	ASN	194	77	false	88	false	143	0	54	true	1	40	true	0	17	true	0	17	false	0	33	true	0	33	false	-1	10	false	true	1	10	true	0	42	0	36	true	0	21	false	0	45	false	0	21	false	-3	20	false
FMO3_WILD_E158K	SER	195	84	false	88	false	141	0	97	true	2	0	true	0	20	true	0	20	false	0	10	false	0	10	true	-1	10	false	true	1	10	true	0	37	0	31	true	0	18	false	0	47	false	0	43	false	-2	80	false
FMO3_WILD_E158K	GLY	196	90	false	104	false	117	0	54	true	2	50	true	0	44	true	0	44	false	0	10	false	0	10	true	-1	10	false	true	1	0	true	0	27	0	37	true	0	17	false	0	48	false	0	31	false	-2	40	false
FMO3_WILD_E158K	CYS	197	109	false	102	false	94	0	12	true	1	70	true	0	56	false	0	56	true	0	29	false	0	29	true	-1	10	false	true	1	0	false	0	16	0	43	true	0	22	false	0	50	false	0	19	false	-4	0	false
FMO3_WILD_E158K	ASP	198	105	true	108	false	88	0	14	false	0	45	false	0	40	false	0	40	true	0	57	true	0	57	false	-2	10	false	true	0	97	false	0	16	0	45	true	0	32	true	0	50	true	0	21	false	-4	20	false
FMO3_WILD_E158K	ILE	199	115	true	105	false	70	0	14	false	0	80	false	0	41	true	0	41	false	0	33	false	0	33	true	-2	10	false	true	0	96	false	0	96	0	42	true	0	32	true	0	51	true	0	36	false	-2	40	false
FMO3_WILD_E158K	ALA	200	122	true	95	false	73	0	35	false	0	55	false	0	41	true	0	41	false	0	71	false	0	71	true	-2	10	false	true	0	97	false	0	6	0	58	true	0	18	false	0	53	true	0	56	false	-2	40	false
FMO3_WILD_E158K	THR	201	106	true	98	false	93	0	2	false	0	30	false	0	44	false	0	44	true	0	26	false	0	26	true	-1	10	false	true	0	99	false	0	48	0	58	true	0	19	false	0	54	true	0	45	false	-2	20	false
FMO3_WILD_E158K	GLU	202	111	true	89	false	92	0	15	false	0	60	false	0	40	false	0	40	true	0	26	false	0	26	true	-1	0	false	true	1	0	true	0	35	0	59	true	0	22	false	0	55	true	1	30	true	-2	60	false
FMO3_WILD_E158K	LEU	203	95	true	109	false	98	0	66	false	0	60	false	0	19	true	0	19	false	0	46	false	0	46	true	0	29	false	false	1	0	true	0	13	0	63	true	0	19	false	0	55	true	1	80	true	-1	80	false
FMO3_WILD_E158K	SER	204	97	true	100	false	100	0	48	false	0	60	false	0	70	false	0	70	true	0	46	false	0	46	true	-1	0	false	true	1	0	true	0	12	0	61	true	0	13	false	0	57	true	1	30	true	-3	50	false
FMO3_WILD_E158K	ARG	205	115	true	89	false	82	0	17	false	0	90	false	-1	30	false	1	30	true	0	94	false	0	94	true	-1	0	false	true	1	0	true	0	15	0	62	true	0	14	false	0	58	true	1	30	true	-4	0	false
FMO3_WILD_E158K	THR	206	118	true	90	false	83	0	49	false	0	90	false	0	74	false	0	74	true	0	54	false	0	54	true	-1	0	false	true	1	0	true	0	15	0	61	true	0	99	false	0	57	true	2	60	true	-3	0	false
FMO3_WILD_E158K	ALA	207	123	true	98	false	72	0	71	false	0	90	false	0	14	false	0	14	true	0	59	false	0	59	true	0	71	false	false	1	0	true	0	18	0	49	true	0	23	false	0	57	true	1	50	true	-1	60	false
FMO3_WILD_E158K	GLU	208	121	true	104	true	70	0	85	false	0	45	false	0	67	false	0	67	true	0	36	false	0	36	true	0	52	false	false	1	0	true	0	33	0	45	true	0	24	true	0	57	true	0	74	false	-1	80	false
FMO3_WILD_E158K	GLN	209	110	true	130	true	63	0	28	false	0	30	false	0	67	false	0	67	true	0	33	true	0	33	false	0	72	false	false	0	98	false	0	84	0	34	true	0	28	true	0	55	true	0	36	false	-1	80	false
FMO3_WILD_E158K	VAL	210	100	true	129	true	75	0	7	false	0	30	false	0	34	true	0	34	false	0	23	true	0	23	false	-1	0	false	true	0	95	false	0	29	0	42	true	0	42	true	0	54	true	0	47	false	-2	0	false
FMO3_WILD_E158K	MET	211	93	true	111	true	98	0	31	false	0	2	false	0	78	false	0	78	true	0	11	true	0	11	false	0	25	false	false	0	94	false	0	84	0	23	false	0	35	true	0	52	true	0	37	false	-1	90	false
FMO3_WILD_E158K	ILE	212	85	true	109	true	107	0	64	false	0	26	false	0	37	false	0	37	true	0	11	true	0	11	false	0	35	false	false	0	96	false	0	35	0	28	true	0	31	true	0	51	true	0	42	false	-2	40	false
FMO3_WILD_E158K	SER	213	79	true	94	false	131	0	18	false	0	69	false	0	22	false	0	22	true	0	10	true	0	10	false	0	99	true	false	1	0	true	0	11	0	26	false	0	33	true	0	51	true	0	75	false	-2	20	false
FMO3_WILD_E158K	SER	214	76	false	92	false	134	0	24	true	2	20	true	0	28	true	0	28	false	0	11	false	0	11	true	1	0	true	false	1	10	true	0	33	0	13	false	0	36	true	0	50	false	0	75	false	-2	20	false
FMO3_WILD_E158K	ARG	215	76	false	92	false	134	0	2	true	2	80	true	0	29	false	0	29	true	0	34	false	0	34	true	0	99	true	false	1	10	true	0	21	0	27	false	0	31	true	0	49	false	1	40	true	-1	50	false
FMO3_WILD_E158K	SER	216	77	false	99	false	134	0	21	true	2	30	true	0	33	false	0	33	true	0	11	false	0	11	true	1	0	true	false	1	10	true	0	17	0	23	false	0	21	false	0	48	false	1	10	true	-1	60	false
FMO3_WILD_E158K	GLY	217	83	false	117	false	111	0	48	true	1	50	true	0	32	false	0	32	true	0	14	true	0	14	false	0	99	true	false	1	10	true	0	94	0	31	true	0	27	true	0	46	false	0	62	false	-2	0	false
FMO3_WILD_E158K	SER	218	101	false	120	true	87	0	24	false	0	81	false	0	32	false	0	32	true	0	37	true	0	37	false	0	99	true	false	1	0	true	0	26	0	39	true	0	23	false	0	45	false	0	31	false	-2	0	false
FMO3_WILD_E158K	TRP	219	101	false	120	true	87	0	55	false	0	32	false	0	73	false	0	73	true	0	76	true	0	76	false	2	0	true	false	0	99	false	0	14	0	50	true	0	31	true	0	43	false	0	31	false	-1	70	false
FMO3_WILD_E158K	VAL	220	100	false	113	true	87	0	54	false	0	30	false	0	23	true	0	23	false	0	37	true	0	37	false	0	99	true	false	0	96	false	0	55	0	53	true	0	26	true	0	41	false	0	62	false	0	87	false
FMO3_WILD_E158K	MET	221	100	false	113	true	87	0	5	false	0	60	false	0	22	true	0	22	false	0	59	true	0	59	false	1	0	true	false	0	95	false	0	91	0	42	true	0	11	false	0	39	false	0	34	false	0	97	false
FMO3_WILD_E158K	SER	222	93	false	119	true	96	0	59	false	0	60	false	0	12	false	0	12	true	1	10	true	-1	10	false	0	66	false	false	0	96	false	0	36	0	43	true	0	18	false	0	38	false	0	34	false	0	49	false
FMO3_WILD_E158K	ARG	223	101	false	112	true	96	0	17	false	0	30	false	0	42	false	0	42	true	0	20	true	0	20	false	0	36	false	false	0	97	false	0	36	0	43	true	0	23	false	0	35	false	0	78	false	0	43	false
FMO3_WILD_E158K	VAL	224	96	false	105	true	112	0	13	false	0	45	false	0	37	false	0	37	true	0	43	false	0	43	true	0	19	false	false	0	99	false	0	76	0	44	true	0	22	false	0	33	false	1	30	true	-1	30	false
FMO3_WILD_E158K	TRP	225	87	false	85	true	138	0	25	false	0	85	false	0	98	false	0	98	true	0	23	false	0	23	true	0	65	false	false	1	0	true	0	14	0	50	true	0	28	true	0	32	false	0	93	false	-1	50	false
FMO3_WILD_E158K	ASP	226	80	false	87	false	143	0	29	true	0	65	false	-1	40	false	1	40	true	0	14	true	0	14	false	0	74	false	false	1	0	true	0	13	0	53	true	0	18	false	0	30	false	0	75	false	-2	20	false
FMO3_WILD_E158K	ASN	227	67	false	86	false	144	0	11	true	0	50	false	-1	40	false	1	40	true	0	57	true	0	57	false	0	94	false	false	1	0	true	0	15	0	40	true	0	27	true	0	28	false	1	60	true	0	38	false
FMO3_WILD_E158K	GLY	228	73	false	101	false	129	0	38	true	0	30	false	-1	30	false	1	30	true	0	84	true	0	84	false	-2	0	false	true	1	0	true	0	78	0	36	true	0	32	true	0	27	false	1	60	true	-1	0	false
FMO3_WILD_E158K	TYR	229	84	false	95	false	127	0	13	true	1	0	true	-1	50	false	1	50	true	0	71	false	0	71	true	-2	0	false	true	0	99	false	0	25	0	15	false	0	98	false	0	26	false	1	60	true	0	97	false
FMO3_WILD_E158K	PRO	230	99	false	88	false	113	0	13	false	0	11	false	-1	0	false	1	0	true	0	54	true	0	54	false	-2	0	false	true	0	96	false	0	25	0	15	false	0	21	false	0	25	false	0	96	false	-1	10	false
FMO3_WILD_E158K	TRP	231	117	false	102	true	90	0	83	false	0	20	false	0	19	false	0	19	true	0	83	true	0	83	false	-1	0	false	true	0	93	false	0	28	0	12	false	0	11	false	0	24	false	0	80	false	1	10	true
FMO3_WILD_E158K	ASP	232	124	false	100	true	81	0	3	false	0	60	false	0	67	true	0	67	false	1	10	true	-1	10	false	-1	0	false	true	0	92	false	0	35	0	39	false	0	59	false	0	23	false	0	42	false	2	30	true
FMO3_WILD_E158K	MET	233	122	false	124	true	57	0	32	false	0	60	false	0	63	true	0	63	false	0	97	true	0	97	false	-1	0	false	true	0	91	false	0	20	0	14	false	0	27	true	0	23	false	0	20	false	2	30	true
FMO3_WILD_E158K	LEU	234	108	false	132	true	66	0	34	false	0	60	false	0	28	true	0	28	false	1	0	true	-1	0	false	0	35	false	false	0	92	false	0	26	0	18	false	0	37	true	0	22	false	0	28	false	1	60	true
FMO3_WILD_E158K	LEU	235	101	false	127	true	75	0	16	false	0	30	false	0	77	true	0	77	false	0	11	true	0	11	false	0	36	false	false	0	94	false	0	28	0	20	false	0	33	true	0	21	false	0	32	false	2	90	true
FMO3_WILD_E158K	VAL	236	96	false	128	true	75	0	43	false	0	60	false	0	82	true	0	82	false	0	90	true	0	90	false	0	2	false	false	0	96	false	0	27	0	20	false	0	33	true	0	21	false	0	28	false	1	20	true
FMO3_WILD_E158K	THR	237	88	false	109	true	101	0	9	false	0	60	false	1	10	true	-1	10	false	0	71	true	0	71	false	0	99	true	false	0	98	false	0	30	0	21	false	0	24	false	0	21	false	0	34	false	1	70	true
FMO3_WILD_E158K	ARG	238	88	false	109	true	101	0	43	false	0	60	false	1	20	true	-1	20	false	0	51	true	0	51	false	1	0	true	false	1	0	false	0	48	0	39	true	0	22	false	0	21	false	0	59	false	2	20	true
FMO3_WILD_E158K	PHE	239	90	false	116	true	93	0	21	false	0	60	false	1	20	true	-1	20	false	0	61	true	0	61	false	1	0	true	false	1	0	false	0	29	0	45	true	0	31	true	0	20	false	0	69	false	2	20	true
FMO3_WILD_E158K	GLY	240	95	false	115	true	92	0	5	false	0	45	false	0	38	true	0	38	false	0	66	true	0	66	false	2	0	true	false	1	0	true	0	12	0	59	true	0	31	true	0	20	false	0	40	false	0	59	false
FMO3_WILD_E158K	THR	241	110	false	111	true	79	0	12	false	0	30	false	0	48	false	0	48	true	0	17	true	0	17	false	2	0	true	false	1	0	false	0	53	0	52	true	0	28	true	0	21	false	0	40	false	0	60	false
FMO3_WILD_E158K	PHE	242	110	false	94	true	94	0	97	false	0	60	false	0	79	false	0	79	true	0	57	true	0	57	false	2	0	true	false	1	0	false	0	53	0	50	true	0	40	true	0	21	false	0	75	false	0	80	false
FMO3_WILD_E158K	LEU	243	101	false	80	false	118	0	12	true	0	60	false	0	13	true	0	13	false	0	19	true	0	19	false	0	99	true	false	1	0	true	0	37	0	49	true	0	39	true	0	22	false	1	20	true	0	69	false
FMO3_WILD_E158K	LYS	244	101	false	80	false	118	0	61	true	0	34	false	0	36	false	0	36	true	0	44	true	0	44	false	1	0	true	false	1	0	true	0	19	0	34	true	0	24	false	0	23	false	0	70	false	0	57	false
FMO3_WILD_E158K	ASN	245	85	false	77	false	130	0	33	true	0	78	false	0	39	false	0	39	true	0	39	true	0	39	false	1	0	true	false	1	0	true	0	13	0	29	true	0	15	false	0	24	false	1	20	true	0	51	false
FMO3_WILD_E158K	ASN	246	85	false	94	false	115	0	11	true	0	57	false	0	11	false	0	11	true	0	86	true	0	86	false	0	99	true	false	1	0	true	0	22	0	29	true	0	26	true	0	25	false	2	20	true	0	17	false
FMO3_WILD_E158K	LEU	247	100	false	97	false	93	0	69	false	0	96	false	0	78	true	0	78	false	0	10	false	0	10	true	1	0	true	false	1	0	true	0	20	0	30	true	0	27	true	0	26	false	1	10	true	0	30	false
FMO3_WILD_E158K	PRO	248	92	false	107	false	90	0	22	false	0	10	false	0	43	false	0	43	true	0	59	true	0	59	false	0	99	true	false	1	0	true	0	14	0	37	true	0	33	true	0	27	false	0	48	false	-2	0	false
FMO3_WILD_E158K	THR	249	97	false	115	false	88	0	9	false	0	29	false	0	39	false	0	39	true	0	57	true	0	57	false	-1	0	false	true	1	0	true	0	13	0	36	true	0	24	true	0	28	false	0	40	false	-2	50	false
FMO3_WILD_E158K	ALA	250	104	false	99	false	100	0	21	false	0	13	false	0	10	false	0	10	true	0	17	true	0	17	false	-1	0	false	true	1	0	false	0	22	0	50	true	0	10	false	0	29	false	0	81	false	0	63	false
FMO3_WILD_E158K	ILE	251	95	false	110	true	108	0	18	false	0	62	false	0	71	true	0	71	false	0	40	true	0	40	false	-1	0	false	true	0	99	false	0	32	0	43	true	0	17	false	0	30	false	0	55	false	1	20	true
FMO3_WILD_E158K	SER	252	102	false	100	true	111	0	59	false	0	61	false	0	14	true	0	14	false	0	66	true	0	66	false	-1	0	false	true	0	99	false	0	49	0	37	true	0	12	false	0	30	false	0	32	false	0	36	false
FMO3_WILD_E158K	ASP	253	103	false	109	true	103	0	86	false	0	60	false	0	79	true	0	79	false	0	93	true	0	93	false	-1	0	false	true	0	98	false	0	25	0	14	false	0	23	false	0	30	false	0	49	false	1	0	false
FMO3_WILD_E158K	TRP	254	100	false	134	true	79	0	12	false	0	60	false	0	43	true	0	43	false	1	10	true	-1	10	false	0	27	false	false	0	96	false	0	16	0	18	false	0	16	false	0	30	false	0	52	false	0	94	false
FMO3_WILD_E158K	LEU	255	105	false	121	true	81	0	11	false	0	30	false	0	16	false	0	16	true	0	39	true	0	39	false	0	28	false	false	0	94	false	0	23	0	15	false	0	12	false	0	30	false	0	77	false	0	51	false
FMO3_WILD_E158K	TYR	256	100	false	117	true	90	0	28	false	0	60	false	0	44	false	0	44	true	0	40	true	0	40	false	0	77	false	false	0	94	false	0	10	0	44	false	0	16	false	0	30	false	0	80	false	0	89	false
FMO3_WILD_E158K	VAL	257	115	false	109	true	77	0	15	false	0	60	false	0	74	false	0	74	true	1	0	true	-1	0	false	0	32	false	false	0	95	false	0	29	0	34	false	0	78	false	0	31	false	0	75	false	0	33	false
FMO3_WILD_E158K	LYS	258	110	false	85	true	103	0	69	false	0	45	false	0	16	false	0	16	true	0	50	true	0	50	false	0	99	true	false	0	98	false	0	18	0	20	false	0	30	true	0	32	false	1	50	true	0	91	false
FMO3_WILD_E158K	GLN	259	115	true	86	false	95	0	67	false	0	30	false	0	56	false	0	56	true	0	31	true	0	31	false	2	0	true	false	0	99	false	0	91	0	29	true	0	43	true	0	33	false	0	95	false	0	67	false
FMO3_WILD_E158K	MET	260	112	true	85	false	94	0	17	false	0	45	false	0	67	false	0	67	true	0	44	false	0	44	true	2	0	true	false	0	98	false	0	20	0	26	false	0	59	true	0	34	false	2	50	true	0	67	false
FMO3_WILD_E158K	ASN	261	107	true	90	false	94	0	79	false	0	45	false	0	96	false	0	96	true	0	30	false	0	30	true	3	0	true	false	0	97	false	0	34	0	39	true	0	54	true	0	36	false	1	10	true	-1	50	false
FMO3_WILD_E158K	ALA	262	117	true	92	false	80	0	39	false	0	45	false	-1	80	false	1	80	true	0	30	false	0	30	true	3	10	true	false	0	97	false	0	43	0	35	true	0	60	true	0	36	false	1	30	true	-2	20	false
FMO3_WILD_E158K	ARG	263	111	true	93	false	87	0	11	false	0	70	false	-1	70	false	1	70	true	0	20	false	0	20	true	1	10	true	false	0	96	false	0	60	0	20	false	0	58	true	0	37	false	1	70	true	-2	40	false
FMO3_WILD_E158K	PHE	264	122	true	82	false	82	0	4	false	1	30	true	-1	70	false	1	70	true	0	81	false	0	81	true	1	10	true	false	0	98	false	0	44	0	15	false	0	66	true	0	37	false	1	90	true	-2	50	false
FMO3_WILD_E158K	LYS	265	113	true	68	false	106	0	18	false	1	50	true	-2	10	false	2	10	true	0	81	false	0	81	true	1	10	true	false	0	99	false	0	32	0	37	false	0	61	true	0	37	false	2	90	true	-2	80	false
FMO3_WILD_E158K	HIS	266	101	false	82	false	109	0	2	true	2	20	true	-1	70	false	1	70	true	0	56	false	0	56	true	1	10	true	false	1	0	false	0	28	0	86	false	0	55	true	0	37	false	2	40	true	-2	60	false
FMO3_WILD_E158K	GLU	267	89	false	83	false	125	0	81	true	2	50	true	-1	50	false	1	50	true	0	13	false	0	13	true	1	10	true	false	1	0	false	0	15	0	19	false	0	48	true	0	36	false	2	70	true	-1	40	false
FMO3_WILD_E158K	ASN	268	86	false	100	false	121	0	14	true	2	30	true	0	81	false	0	81	true	0	23	false	0	23	true	0	84	false	false	0	99	false	0	19	0	21	false	0	42	true	0	36	false	1	10	true	0	42	false
FMO3_WILD_E158K	TYR	269	99	false	109	false	97	0	14	true	1	30	true	-1	30	false	1	30	true	0	39	true	0	39	false	0	8	false	false	0	97	false	0	13	0	26	false	0	19	false	0	35	false	0	81	false	-1	70	false
FMO3_WILD_E158K	GLY	270	95	false	91	false	106	0	24	false	0	80	false	0	44	false	0	44	true	0	31	true	0	31	false	0	91	false	true	0	95	false	0	45	0	23	false	0	14	false	0	35	false	0	72	false	0	22	false
FMO3_WILD_E158K	LEU	271	111	false	99	false	82	0	12	false	0	15	false	0	48	false	0	48	true	1	0	true	-1	0	false	-1	0	false	true	0	93	false	0	13	0	93	false	0	19	false	0	36	false	0	37	false	0	57	false
FMO3_WILD_E158K	MET	272	98	false	86	false	106	0	67	false	0	40	false	0	13	false	0	13	true	1	0	true	-1	0	false	0	16	false	false	0	93	false	0	27	0	23	false	0	87	false	0	37	false	0	38	false	0	33	false
FMO3_WILD_E158K	PRO	273	81	false	83	false	130	0	74	false	0	40	false	0	72	true	0	72	false	0	67	true	0	67	false	0	85	false	false	0	94	false	0	44	0	27	false	0	19	false	0	39	false	0	38	false	0	86	false
FMO3_WILD_E158K	LEU	274	92	false	108	true	105	0	51	false	0	60	false	1	30	true	-1	30	false	0	89	true	0	89	false	0	25	false	false	0	96	false	0	28	0	43	true	0	40	true	0	41	false	0	34	false	1	70	true
FMO3_WILD_E158K	ASN	275	92	false	108	true	105	0	27	false	0	60	false	0	83	true	0	83	false	0	89	true	0	89	false	1	0	true	false	0	97	false	0	12	0	47	true	0	29	true	0	43	false	0	28	false	1	80	true
FMO3_WILD_E158K	GLY	276	97	false	115	true	90	0	15	false	0	30	false	0	22	false	0	22	true	0	27	true	0	27	false	2	0	true	false	0	99	false	0	11	0	37	true	0	32	true	0	43	false	0	36	false	0	18	false
FMO3_WILD_E158K	VAL	277	112	true	112	true	76	0	15	false	0	30	false	0	62	false	0	62	true	0	16	false	0	16	true	1	0	true	false	0	99	false	0	78	0	34	true	0	38	true	0	44	false	0	87	false	-1	20	false
FMO3_WILD_E158K	LEU	278	123	true	83	true	82	0	3	false	0	75	false	0	62	false	0	62	true	0	84	false	0	84	true	1	0	true	false	1	0	true	0	36	0	30	true	0	30	true	0	44	false	0	94	false	-1	20	false
FMO3_WILD_E158K	ARG	279	105	true	70	true	105	0	42	false	1	10	true	0	58	false	0	58	true	0	81	false	0	81	true	0	99	true	false	1	0	true	0	62	0	36	true	0	34	true	0	43	false	1	50	true	-1	80	false
FMO3_WILD_E158K	LYS	280	104	true	87	false	94	0	59	false	1	30	true	0	12	true	0	12	false	0	60	false	0	60	true	1	0	true	false	1	0	true	0	11	0	27	false	0	29	true	0	43	false	1	50	true	0	33	false
FMO3_WILD_E158K	GLU	281	101	true	100	false	84	0	31	false	1	30	true	0	22	false	0	22	true	0	46	false	0	46	true	1	0	true	false	1	0	true	0	12	0	28	true	0	21	false	0	43	false	1	50	true	0	11	false
FMO3_WILD_E158K	PRO	282	85	false	103	false	104	0	29	false	2	0	true	-1	10	false	1	10	true	0	74	false	0	74	true	0	57	false	false	1	0	true	0	23	0	31	true	0	20	false	0	43	false	1	30	true	-1	60	false
FMO3_WILD_E158K	VAL	283	98	false	104	false	103	0	39	false	2	20	true	-1	90	false	1	90	true	0	74	false	0	74	true	-1	0	false	true	1	0	true	0	23	0	32	true	0	32	true	0	43	false	1	10	true	-3	50	false
FMO3_WILD_E158K	PHE	284	109	true	76	false	109	0	56	false	1	60	true	0	97	false	0	97	true	0	74	false	0	74	true	-2	0	false	true	0	99	false	0	32	0	29	true	0	24	true	0	43	false	1	10	true	-2	0	false
FMO3_WILD_E158K	ASN	285	114	true	75	false	108	0	95	false	0	96	false	0	71	false	0	71	true	0	57	false	0	57	true	-3	0	false	true	0	99	false	0	36	0	47	false	0	23	false	0	43	false	0	57	false	-1	60	false
FMO3_WILD_E158K	ASP	286	108	true	74	false	107	0	22	false	0	89	false	0	12	false	0	12	true	0	57	false	0	57	true	-2	0	false	true	0	99	false	0	84	0	17	false	0	26	true	0	43	false	1	20	true	-1	0	false
FMO3_WILD_E158K	GLU	287	117	true	77	false	87	0	28	false	0	67	false	0	33	false	0	33	true	0	20	false	0	20	true	-2	0	false	true	1	0	false	0	28	0	20	false	0	34	true	0	43	false	1	40	true	-1	50	false
FMO3_WILD_E158K	LEU	288	99	true	88	false	105	0	68	false	0	75	false	0	6	true	0	6	false	0	60	false	0	60	true	-2	0	false	true	0	99	false	0	37	0	12	false	0	26	true	0	42	false	1	10	true	-1	0	false
FMO3_WILD_E158K	PRO	289	91	true	98	false	102	0	54	false	0	30	false	0	11	true	0	11	false	0	31	false	0	31	true	-2	0	false	true	0	97	false	0	29	0	18	false	0	34	true	0	41	false	0	48	false	-1	0	false
FMO3_WILD_E158K	ALA	290	110	false	111	true	78	0	76	false	0	30	false	0	78	true	0	78	false	0	37	true	0	37	false	-2	10	false	true	0	96	false	0	23	0	17	false	0	24	false	0	39	false	0	23	false	0	39	false
FMO3_WILD_E158K	SER	291	99	false	118	true	92	0	19	false	0	60	false	1	10	true	-1	10	false	0	94	true	0	94	false	-1	10	false	true	0	94	false	0	43	0	34	true	0	25	true	0	38	false	0	15	false	0	89	false
FMO3_WILD_E158K	ILE	292	96	false	117	true	95	0	19	false	0	60	false	2	0	true	-2	0	false	0	69	true	0	69	false	0	64	false	false	0	92	false	0	61	0	31	true	0	28	true	0	37	false	0	95	false	1	80	true
FMO3_WILD_E158K	LEU	293	96	false	117	true	95	0	34	false	0	60	false	2	10	true	-2	10	false	0	94	true	0	94	false	0	62	false	false	0	91	false	0	66	0	26	false	0	21	false	0	36	false	0	66	false	1	20	true
FMO3_WILD_E158K	CYS	294	88	false	128	true	93	0	87	false	0	60	false	2	10	true	-2	10	false	1	10	true	-1	10	false	0	64	false	false	0	90	false	0	66	0	29	true	0	16	false	0	34	false	0	37	false	0	74	false
FMO3_WILD_E158K	GLY	295	82	false	125	true	99	0	1	false	0	60	false	2	40	true	-2	40	false	1	10	true	-1	10	false	0	69	false	false	0	91	false	0	51	0	17	false	0	29	true	0	33	false	0	7	false	1	40	true
FMO3_WILD_E158K	ILE	296	91	false	144	true	72	0	14	false	0	60	false	2	10	true	-2	10	false	1	0	true	-1	0	false	0	94	true	false	0	91	false	0	47	0	21	false	0	28	true	0	32	false	0	63	false	1	50	true
FMO3_WILD_E158K	VAL	297	96	false	123	true	86	0	23	false	0	30	false	1	40	true	-1	40	false	0	36	true	0	36	false	0	94	true	false	0	93	false	0	41	0	22	false	0	35	true	0	33	false	0	23	false	0	36	false
FMO3_WILD_E158K	SER	298	86	false	98	false	111	0	28	false	0	20	false	0	58	true	0	58	false	0	21	true	0	21	false	0	94	true	false	0	96	false	0	38	0	21	false	0	45	true	0	34	false	0	37	false	-1	40	false
FMO3_WILD_E158K	VAL	299	87	false	91	false	114	0	22	false	0	50	false	0	77	true	0	77	false	0	19	true	0	19	false	1	0	true	false	0	99	false	0	15	0	25	false	0	55	true	0	34	false	0	84	false	0	88	false
FMO3_WILD_E158K	LYS	300	87	false	91	false	114	0	17	true	1	20	true	0	38	true	0	38	false	0	14	true	0	14	false	2	0	true	false	1	0	true	0	55	0	31	true	0	50	true	0	34	false	0	84	false	0	88	false
FMO3_WILD_E158K	PRO	301	87	false	91	false	114	0	23	true	2	40	true	0	51	false	0	51	true	0	50	false	0	50	true	1	0	true	false	1	0	true	0	12	0	38	true	0	41	true	0	33	false	1	30	true	-2	60	false
FMO3_WILD_E158K	ASN	302	110	false	88	false	95	0	36	true	3	0	true	0	67	false	0	67	true	0	89	false	0	89	true	0	99	true	false	1	0	true	0	12	0	31	true	0	51	true	0	33	false	2	90	true	-2	0	false
FMO3_WILD_E158K	VAL	303	118	false	102	false	71	0	36	true	2	50	true	0	66	false	0	66	true	0	74	false	0	74	true	1	0	true	false	1	0	true	0	18	0	47	true	0	43	true	0	32	false	1	30	true	-1	90	false
FMO3_WILD_E158K	LYS	304	113	true	95	false	82	0	17	false	1	50	true	-1	50	false	1	50	true	0	26	false	0	26	true	0	81	false	false	1	0	true	0	17	0	47	true	0	42	true	0	32	false	1	20	true	-3	20	false
FMO3_WILD_E158K	GLU	305	119	true	89	false	76	0	96	false	1	50	true	-1	20	false	1	20	true	0	69	false	0	69	true	-1	0	false	true	1	0	true	0	28	0	36	true	0	33	true	0	32	false	1	30	true	-3	10	false
FMO3_WILD_E158K	PHE	306	102	true	110	false	81	0	39	false	1	20	true	-1	10	false	1	10	true	0	60	false	0	60	true	-1	0	false	true	1	0	true	0	91	0	31	true	0	21	false	0	32	false	2	50	true	-3	60	false
FMO3_WILD_E158K	THR	307	93	true	102	false	102	0	36	false	0	90	false	0	48	false	0	48	true	0	86	false	0	86	true	-1	0	false	true	1	0	true	0	25	0	21	false	0	21	false	0	32	false	1	70	true	-3	0	false
FMO3_WILD_E158K	GLU	308	108	true	89	false	94	0	44	false	0	45	false	0	44	false	0	44	true	0	36	false	0	36	true	-1	0	false	true	1	0	true	0	21	0	34	true	0	12	false	0	33	false	0	97	false	-2	60	false
FMO3_WILD_E158K	THR	309	97	true	115	true	88	0	23	false	0	15	false	0	30	true	0	30	false	0	33	true	0	33	false	-2	0	false	true	1	0	true	0	38	0	32	true	0	11	false	0	33	false	0	78	false	0	91	false
FMO3_WILD_E158K	SER	310	105	true	113	true	79	0	77	false	0	15	false	0	30	true	0	30	false	0	33	true	0	33	false	-2	0	false	true	1	0	true	0	93	0	26	false	0	11	false	0	32	false	0	47	false	0	91	false
FMO3_WILD_E158K	ALA	311	123	true	102	true	61	0	85	false	0	30	false	0	40	false	0	40	true	0	16	false	0	16	true	-3	0	false	true	0	98	false	0	20	0	31	true	0	15	false	0	31	false	0	47	false	-3	0	false
FMO3_WILD_E158K	ILE	312	115	true	99	true	81	0	11	false	0	30	false	0	37	false	0	37	true	0	16	false	0	16	true	-3	0	false	true	0	96	false	0	9	0	24	false	0	98	false	0	31	false	0	54	false	-3	10	false
FMO3_WILD_E158K	PHE	313	106	false	81	false	109	0	96	true	0	70	false	0	56	false	0	56	true	0	21	false	0	21	true	-2	0	false	true	0	97	false	0	22	0	11	false	0	20	false	0	31	false	0	40	false	-2	80	false
FMO3_WILD_E158K	GLU	314	97	false	84	false	118	0	92	true	0	85	false	0	52	true	0	52	false	0	11	false	0	11	true	-2	0	false	true	1	0	true	0	40	0	21	false	0	56	false	0	31	false	0	57	false	-1	30	false
FMO3_WILD_E158K	ASP	315	86	false	110	false	111	0	45	true	0	25	false	0	92	true	0	92	false	0	71	true	0	71	false	-2	0	false	true	1	0	true	0	34	0	21	false	0	15	false	0	29	false	0	57	false	0	40	false
FMO3_WILD_E158K	GLY	316	87	false	125	false	89	0	93	true	0	45	false	0	33	true	0	33	false	0	17	true	0	17	false	-3	0	false	true	1	0	true	0	40	0	15	false	0	66	false	0	27	false	0	57	false	0	23	false
FMO3_WILD_E158K	THR	317	108	false	116	true	69	0	12	false	0	95	false	0	21	false	0	21	true	0	61	false	0	61	true	-3	0	false	true	1	0	true	0	47	0	21	false	0	78	false	0	24	false	0	57	false	-1	80	false
FMO3_WILD_E158K	ILE	318	104	false	104	true	84	0	21	false	0	30	false	0	22	false	0	22	true	0	19	false	0	19	true	-3	0	false	true	0	99	false	0	26	0	14	false	0	16	false	0	23	false	0	34	false	-1	90	false
FMO3_WILD_E158K	PHE	319	104	false	104	true	84	0	38	false	0	60	false	0	22	false	0	22	true	0	50	true	0	50	false	-3	0	false	true	0	99	false	0	17	0	23	false	0	17	false	0	22	false	0	24	false	-2	10	false
FMO3_WILD_E158K	GLU	320	103	false	90	true	105	0	5	false	0	30	false	0	64	true	0	64	false	0	71	true	0	71	false	-2	10	false	true	0	99	false	0	34	0	35	true	0	17	false	0	21	false	0	28	false	-1	20	false
FMO3_WILD_E158K	GLY	321	90	false	104	false	117	0	79	true	0	10	false	1	20	true	-1	20	false	0	16	true	0	16	false	-2	10	false	true	0	98	false	0	55	0	47	true	0	17	false	0	21	false	0	21	false	0	13	false
FMO3_WILD_E158K	ILE	322	99	false	123	false	90	0	29	true	0	10	false	1	70	true	-1	70	false	0	11	true	0	11	false	-2	10	false	true	0	97	false	0	62	0	40	true	0	79	false	0	20	false	0	18	false	1	30	true
FMO3_WILD_E158K	ASP	323	99	false	123	false	90	0	12	true	0	10	false	1	50	true	-1	50	false	0	14	true	0	14	false	-2	10	false	true	0	95	false	0	68	0	38	true	0	10	false	0	20	false	0	74	false	1	50	true
FMO3_WILD_E158K	CYS	324	100	false	137	false	69	0	6	true	0	20	false	1	40	true	-1	40	false	0	80	true	0	80	false	-2	10	false	true	0	92	false	0	55	0	26	false	0	11	false	0	19	false	0	65	false	0	21	false
FMO3_WILD_E158K	VAL	325	111	false	130	true	55	0	79	false	0	60	false	1	70	true	-1	70	false	0	87	true	0	87	false	-1	10	false	true	0	91	false	0	48	0	23	false	0	14	false	0	18	false	0	93	false	0	50	false
FMO3_WILD_E158K	ILE	326	106	false	123	true	67	0	49	false	0	60	false	1	70	true	-1	70	false	0	67	true	0	67	false	-1	10	false	true	0	91	false	0	57	0	14	false	0	18	false	0	17	false	0	81	false	0	50	false
FMO3_WILD_E158K	PHE	327	97	false	105	true	94	0	44	false	0	60	false	1	10	true	-1	10	false	1	10	true	-1	10	false	-1	10	false	true	0	93	false	0	51	0	13	false	0	22	false	0	17	false	0	15	false	0	18	false
FMO3_WILD_E158K	ALA	328	88	false	107	false	108	0	15	true	0	20	false	1	40	true	-1	40	false	1	30	true	-1	30	false	0	63	false	false	0	96	false	0	49	0	11	false	0	14	false	0	18	false	0	31	false	0	21	false
FMO3_WILD_E158K	THR	329	71	false	111	false	127	0	88	true	0	20	false	1	40	true	-1	40	false	1	0	true	-1	0	false	0	32	false	false	0	98	false	0	63	0	17	false	0	43	false	0	19	false	0	60	false	1	40	true
FMO3_WILD_E158K	GLY	330	79	false	108	false	118	0	54	true	0	20	false	1	20	true	-1	20	false	1	10	true	-1	10	false	0	29	false	false	0	99	false	0	63	0	16	false	0	67	false	0	20	false	0	60	false	0	74	false
FMO3_WILD_E158K	TYR	331	98	false	106	false	95	0	43	true	0	20	false	0	52	true	0	52	false	0	84	true	0	84	false	0	9	false	false	0	97	false	0	54	0	23	false	0	84	false	0	22	false	0	60	false	0	67	false
FMO3_WILD_E158K	SER	332	98	false	106	true	95	0	22	false	0	40	false	0	33	true	0	33	false	1	10	true	-1	10	false	0	37	false	false	0	95	false	0	52	0	24	false	0	17	false	0	24	false	0	65	false	-1	20	false
FMO3_WILD_E158K	PHE	333	94	false	98	true	98	0	35	false	0	5	false	0	14	true	0	14	false	1	0	true	-1	0	false	0	41	false	false	0	93	false	0	51	0	21	false	0	64	false	0	24	false	1	0	true	0	67	false
FMO3_WILD_E158K	ALA	334	94	false	98	true	98	0	86	false	0	60	false	0	64	true	0	64	false	1	40	true	-1	40	false	0	42	false	false	0	92	false	0	37	0	33	true	0	82	false	0	26	false	0	56	false	1	70	true
FMO3_WILD_E158K	TYR	335	92	false	108	true	96	0	11	false	0	60	false	0	30	true	0	30	false	1	30	true	-1	30	false	-1	0	false	true	0	92	false	0	31	0	34	true	0	69	false	0	26	false	0	35	false	1	20	true
FMO3_WILD_E158K	PRO	336	100	true	92	true	104	0	12	false	0	60	false	0	56	true	0	56	false	0	94	true	0	94	false	-2	0	false	true	0	94	false	0	25	0	28	true	0	11	false	0	27	false	0	67	false	0	11	false
FMO3_WILD_E158K	PHE	337	122	true	89	false	84	0	17	false	0	15	false	0	56	true	0	56	false	0	16	true	0	16	false	-2	0	false	true	0	96	false	0	35	0	27	false	0	19	false	0	27	false	1	10	true	0	11	false
FMO3_WILD_E158K	LEU	338	113	true	82	false	105	0	55	false	0	30	false	0	24	true	0	24	false	0	43	true	0	43	false	-2	0	false	true	0	99	false	0	50	0	13	false	0	58	false	0	28	false	0	98	false	0	22	false
FMO3_WILD_E158K	ASP	339	105	true	92	false	102	0	62	false	0	45	false	0	54	true	0	54	false	0	29	false	0	29	true	-2	0	false	true	1	0	true	0	25	0	29	true	0	14	false	0	29	false	0	44	false	1	10	true
FMO3_WILD_E158K	GLU	340	103	true	114	true	77	0	57	false	0	15	false	0	26	true	0	26	false	0	23	true	0	23	false	-1	0	false	true	1	0	true	0	18	0	26	false	0	98	false	0	29	false	0	36	false	0	26	false
FMO3_WILD_E158K	SER	341	97	false	120	true	84	0	5	false	0	75	false	0	34	true	0	34	false	0	56	false	0	56	true	-1	0	false	true	1	0	true	0	71	0	17	false	0	33	true	0	30	false	0	87	false	0	23	false
FMO3_WILD_E158K	ILE	342	97	false	120	true	84	0	11	false	0	90	false	0	47	false	0	47	true	0	86	false	0	86	true	0	57	false	false	1	0	false	0	15	0	25	false	0	26	true	0	31	false	0	70	false	-1	70	false
FMO3_WILD_E158K	ILE	343	98	false	104	true	96	0	53	false	1	40	true	-1	30	false	1	30	true	0	86	false	0	86	true	0	57	false	false	1	0	true	0	33	0	26	false	0	35	true	0	32	false	0	79	false	-3	50	false
FMO3_WILD_E158K	LYS	344	92	false	81	true	123	0	69	false	1	40	true	-1	30	false	1	30	true	0	46	false	0	46	true	1	0	true	false	1	0	true	0	50	0	10	false	0	29	true	0	33	false	0	95	false	-3	20	false
FMO3_WILD_E158K	SER	345	82	false	80	false	137	0	22	true	2	40	true	-1	30	false	1	30	true	0	44	false	0	44	true	0	99	true	false	1	10	true	0	29	0	26	false	0	28	true	0	34	false	2	20	true	-3	20	false
FMO3_WILD_E158K	ARG	346	100	false	69	false	120	0	71	true	3	0	true	0	69	false	0	69	true	-1	10	false	1	10	true	1	0	true	false	1	10	true	0	96	0	22	false	0	27	true	0	34	false	5	40	true	-1	60	false
FMO3_WILD_E158K	ASN	347	99	false	85	false	108	0	58	true	2	50	true	0	69	false	0	69	true	-1	10	false	1	10	true	1	0	true	false	1	10	true	0	2	0	11	false	0	25	true	0	34	false	1	90	true	-1	60	false
FMO3_WILD_E158K	ASN	348	105	false	107	false	81	0	7	true	1	80	true	0	77	false	0	77	true	0	44	false	0	44	true	0	99	true	false	1	10	true	0	18	0	15	false	0	37	true	0	34	false	0	99	false	-1	40	false
FMO3_WILD_E158K	GLU	349	118	false	120	true	56	0	17	false	1	0	true	0	22	false	0	22	true	0	14	false	0	14	true	0	53	false	false	1	0	true	0	26	0	11	false	0	29	true	0	33	false	0	42	false	0	21	false
FMO3_WILD_E158K	ILE	350	109	false	138	true	53	0	34	false	0	30	false	0	37	false	0	37	true	0	64	true	0	64	false	0	99	true	false	0	96	false	0	82	0	20	false	0	24	true	0	32	false	0	22	false	0	30	false
FMO3_WILD_E158K	ILE	351	115	false	117	true	66	0	66	false	0	30	false	0	89	true	0	89	false	0	24	true	0	24	false	0	14	false	false	0	94	false	0	35	0	25	false	0	20	false	0	32	false	0	28	false	0	13	false
FMO3_WILD_E158K	LEU	352	106	false	100	true	94	0	27	false	0	30	false	0	94	true	0	94	false	0	27	true	0	27	false	0	14	false	false	0	94	false	0	37	0	21	false	0	21	false	0	32	false	0	16	false	1	30	true
FMO3_WILD_E158K	PHE	353	98	false	111	true	91	0	68	false	0	60	false	1	60	true	-1	60	false	0	91	true	0	91	false	0	65	false	false	0	96	false	0	45	0	15	false	0	20	false	0	32	false	0	17	false	3	10	true
FMO3_WILD_E158K	LYS	354	98	false	111	true	91	0	85	false	0	60	false	1	90	true	-1	90	false	1	0	true	-1	0	false	1	0	true	false	0	98	false	0	53	0	11	false	0	20	false	0	33	false	0	21	false	3	80	true
FMO3_WILD_E158K	GLY	355	81	false	109	true	104	0	22	false	0	20	false	1	20	true	-1	20	false	0	76	true	0	76	false	1	0	true	false	0	99	false	0	70	0	27	true	0	16	false	0	34	false	0	39	false	2	60	true
FMO3_WILD_E158K	VAL	356	79	false	102	true	103	0	59	false	0	40	false	1	10	true	-1	10	false	0	50	true	0	50	false	1	0	true	false	0	99	false	0	67	0	24	false	0	29	true	0	34	false	0	70	false	2	80	true
FMO3_WILD_E158K	PHE	357	87	false	91	true	105	0	42	false	0	40	false	1	10	true	-1	10	false	0	40	true	0	40	false	0	99	true	false	1	0	false	0	48	0	42	true	0	22	false	0	34	false	0	29	false	2	80	true
FMO3_WILD_E158K	PRO	358	92	false	89	false	105	0	77	true	0	5	false	0	40	true	0	40	false	1	10	true	-1	10	false	0	96	false	false	1	0	true	0	24	0	37	true	0	29	true	0	35	false	0	24	false	0	88	false
FMO3_WILD_E158K	PRO	359	114	false	86	false	86	0	59	true	0	5	false	0	40	true	0	40	false	0	66	true	0	66	false	0	1	false	false	1	0	true	0	12	0	24	false	0	17	false	0	37	false	0	56	false	0	88	false
FMO3_WILD_E158K	LEU	360	131	false	89	false	73	0	11	true	0	40	false	0	36	true	0	36	false	0	14	true	0	14	false	0	9	false	false	1	0	true	0	25	0	27	false	0	43	false	0	38	false	1	30	true	0	79	false
FMO3_WILD_E158K	LEU	361	116	false	83	false	94	0	28	true	1	0	true	0	19	false	0	19	true	0	39	false	0	39	true	0	59	false	false	1	0	true	0	33	0	19	false	0	15	false	0	38	false	1	10	true	0	20	false
FMO3_WILD_E158K	GLU	362	103	false	87	false	103	0	64	false	0	80	false	0	45	true	0	45	false	0	33	false	0	33	true	0	14	false	false	1	0	true	0	29	0	21	false	0	13	false	0	39	false	1	0	true	0	33	false
FMO3_WILD_E158K	LYS	363	92	false	114	true	96	0	28	false	0	45	false	0	38	true	0	38	false	0	71	false	0	71	true	0	14	false	false	1	10	true	0	28	0	20	false	0	21	false	0	39	false	0	89	false	0	33	false
FMO3_WILD_E158K	SER	364	97	false	115	true	88	0	98	false	0	60	false	1	0	true	-1	0	false	0	26	false	0	26	true	0	1	false	false	1	10	true	0	40	0	19	false	0	11	false	0	40	false	1	10	true	0	31	false
FMO3_WILD_E158K	THR	365	103	false	133	true	64	0	54	false	0	45	false	1	10	true	-1	10	false	0	30	false	0	30	true	0	1	false	false	1	0	true	0	43	0	16	false	0	14	false	0	40	false	0	47	false	0	18	false
FMO3_WILD_E158K	ILE	366	108	false	139	true	52	0	51	false	0	30	false	0	63	true	0	63	false	0	39	true	0	39	false	0	63	false	false	0	97	false	0	44	0	19	false	0	4	false	0	40	false	0	16	false	-1	50	false
FMO3_WILD_E158K	ALA	367	99	false	121	true	79	0	57	false	0	60	false	1	30	true	-1	30	false	0	81	true	0	81	false	0	99	true	false	0	94	false	0	44	0	19	false	0	13	false	0	40	false	0	12	false	0	41	false
FMO3_WILD_E158K	VAL	368	92	false	132	true	78	0	26	false	0	60	false	2	20	true	-2	20	false	1	20	true	-1	20	false	0	7	false	false	0	91	false	0	43	0	22	false	0	20	false	0	40	false	0	72	false	1	50	true
FMO3_WILD_E158K	ILE	369	92	false	132	true	78	0	13	false	0	60	false	1	90	true	-1	90	false	1	40	true	-1	40	false	0	24	false	false	0	91	false	0	55	0	99	false	0	97	false	0	41	false	0	77	false	1	50	true
FMO3_WILD_E158K	GLY	370	95	false	118	true	91	0	11	false	0	60	false	1	90	true	-1	90	false	1	10	true	-1	10	false	0	21	false	false	0	92	false	0	67	0	20	false	0	11	false	0	41	false	0	13	false	1	40	true
FMO3_WILD_E158K	PHE	371	98	false	120	true	87	0	11	false	0	60	false	1	80	true	-1	80	false	0	97	true	0	97	false	0	2	false	false	0	94	false	0	71	0	21	false	0	85	false	0	41	false	0	24	false	1	50	true
FMO3_WILD_E158K	VAL	372	102	false	118	true	87	0	53	false	0	60	false	1	60	true	-1	60	false	1	0	true	-1	0	false	0	24	false	false	0	96	false	0	64	0	27	false	0	66	false	0	42	false	0	28	false	1	10	true
FMO3_WILD_E158K	GLN	373	94	false	99	true	114	0	56	false	0	60	false	1	30	true	-1	30	false	0	76	true	0	76	false	0	21	false	false	0	98	false	0	64	0	29	true	0	51	false	0	42	false	0	28	false	0	46	false
FMO3_WILD_E158K	SER	374	101	true	94	true	106	0	33	false	0	60	false	1	0	true	-1	0	false	0	83	true	0	83	false	0	25	false	false	0	98	false	0	67	0	31	true	0	13	false	0	42	false	0	33	false	0	67	false
FMO3_WILD_E158K	LEU	375	117	true	90	false	86	0	11	false	0	40	false	1	60	true	-1	60	false	0	54	true	0	54	false	0	73	false	false	0	97	false	0	55	0	33	true	0	11	false	0	43	false	0	44	false	0	86	false
FMO3_WILD_E158K	GLY	376	110	true	100	false	83	0	15	false	0	40	false	1	10	true	-1	10	false	0	59	true	0	59	false	0	24	false	false	0	95	false	0	51	0	38	true	0	11	false	0	43	false	0	18	false	0	40	false
FMO3_WILD_E158K	ALA	377	108	true	94	false	82	0	4	false	0	40	false	0	54	true	0	54	false	0	61	true	0	61	false	0	73	false	false	0	94	false	0	50	0	39	true	0	43	false	0	43	false	0	21	false	-1	40	false
FMO3_WILD_E158K	ALA	378	92	true	107	true	90	0	55	false	0	60	false	1	40	true	-1	40	false	0	71	true	0	71	false	0	7	false	false	0	94	false	0	31	0	32	true	0	11	false	0	44	false	0	36	false	0	31	false
FMO3_WILD_E158K	ILE	379	82	true	129	true	86	0	45	false	0	60	false	1	10	true	-1	10	false	0	67	true	0	67	false	-1	0	false	true	0	96	false	0	49	0	15	false	0	25	true	0	43	false	0	27	false	0	70	false
FMO3_WILD_E158K	PRO	380	84	false	106	true	111	0	25	false	0	30	false	1	10	true	-1	10	false	0	24	true	0	24	false	-1	0	false	true	0	99	false	0	43	0	13	false	0	32	true	0	43	false	0	45	false	0	70	false
FMO3_WILD_E158K	THR	381	102	true	120	true	87	0	52	false	0	60	false	0	76	true	0	76	false	0	43	true	0	43	false	-1	0	false	true	0	99	false	0	31	0	25	false	0	28	true	0	42	false	0	37	false	0	73	false
FMO3_WILD_E158K	VAL	382	111	true	111	true	88	0	24	false	0	30	false	0	47	true	0	47	false	0	33	true	0	33	false	-1	0	false	true	0	99	false	0	44	0	25	false	0	50	true	0	42	false	0	91	false	-1	20	false
FMO3_WILD_E158K	ASP	383	105	true	94	true	111	0	14	false	0	30	false	0	23	false	0	23	true	0	29	true	0	29	false	0	16	false	false	1	0	false	0	61	0	28	true	0	57	true	0	41	false	0	78	false	-1	50	false
FMO3_WILD_E158K	LEU	384	103	true	101	true	98	0	64	false	0	60	false	0	83	false	0	83	true	0	40	false	0	40	true	0	36	false	false	1	0	true	0	61	0	27	false	0	51	true	0	40	false	1	10	true	-1	20	false
FMO3_WILD_E158K	GLN	385	96	false	103	false	108	0	17	true	0	40	false	0	46	false	0	46	true	0	29	true	0	29	false	0	19	false	false	1	0	true	0	1	0	27	true	0	60	true	0	41	false	1	50	true	-1	20	false
FMO3_WILD_E158K	SER	386	103	false	97	false	100	0	47	true	0	85	false	0	18	false	0	18	true	0	11	false	0	11	true	0	19	false	false	1	0	true	0	98	0	34	true	0	64	true	0	41	false	0	91	false	0	89	false
FMO3_WILD_E158K	ARG	387	120	false	94	false	80	0	18	true	0	40	false	-1	0	false	1	0	true	0	39	true	0	39	false	0	2	false	false	1	0	true	0	64	0	42	true	0	69	true	0	42	false	1	10	true	-2	0	false
FMO3_WILD_E158K	TRP	388	123	false	95	false	81	0	2	true	0	25	false	0	18	false	0	18	true	0	10	true	0	10	false	1	0	true	false	0	97	false	0	34	0	40	true	0	57	true	0	42	false	1	10	true	0	44	false
FMO3_WILD_E158K	ALA	389	121	true	105	false	70	0	89	false	0	30	false	0	10	false	0	10	true	0	34	true	0	34	false	0	99	true	false	0	94	false	0	21	0	47	true	0	48	true	0	41	false	0	62	false	0	58	false
FMO3_WILD_E158K	ALA	390	111	true	125	false	65	0	92	false	0	60	false	0	14	false	0	14	true	0	64	true	0	64	false	2	0	true	false	0	92	false	0	77	0	51	true	0	39	true	0	40	false	0	22	false	0	54	false
FMO3_WILD_E158K	GLN	391	107	true	123	false	74	0	44	false	0	60	false	0	10	false	0	10	true	0	64	true	0	64	false	2	0	true	false	0	92	false	0	45	0	58	true	0	32	true	0	39	false	0	42	false	0	46	false
FMO3_WILD_E158K	VAL	392	95	true	120	false	88	0	23	false	0	30	false	0	32	true	0	32	false	0	16	true	0	16	false	1	0	true	false	0	95	false	0	38	0	58	true	0	35	true	0	39	false	0	41	false	0	57	false
FMO3_WILD_E158K	ILE	393	90	true	112	false	100	0	74	false	0	30	false	0	70	true	0	70	false	0	14	true	0	14	false	0	94	true	false	0	98	false	0	26	0	35	true	0	19	false	0	40	false	0	59	false	-1	80	false
FMO3_WILD_E158K	LYS	394	89	true	100	false	118	0	39	false	0	15	false	0	42	true	0	42	false	0	21	true	0	21	false	0	94	true	false	1	0	true	0	29	0	39	true	0	27	true	0	40	false	0	18	false	-2	20	false
FMO3_WILD_E158K	GLY	395	78	false	115	false	116	0	1	true	0	65	false	0	64	true	0	64	false	0	30	true	0	30	false	0	93	true	false	1	0	true	0	24	0	35	true	0	26	true	0	41	false	0	36	false	0	92	false
FMO3_WILD_E158K	THR	396	95	false	122	false	92	0	21	true	0	25	false	0	86	true	0	86	false	0	34	true	0	34	false	0	94	true	false	1	0	true	0	17	0	39	true	0	26	true	0	40	false	0	42	false	0	49	false
FMO3_WILD_E158K	CYS	397	89	false	104	false	106	0	39	true	0	25	false	0	30	true	0	30	false	0	86	true	0	86	false	0	94	true	false	1	0	true	0	30	0	34	true	0	29	true	0	39	false	0	32	false	-1	60	false
FMO3_WILD_E158K	THR	398	83	false	101	false	112	0	77	true	0	20	false	0	11	true	0	11	false	0	47	true	0	47	false	0	93	true	false	1	0	false	0	14	0	17	false	0	38	true	0	40	false	0	44	false	-2	0	false
FMO3_WILD_E158K	LEU	399	97	false	93	false	103	0	13	true	0	56	false	0	56	true	0	56	false	0	66	true	0	66	false	-1	10	false	true	1	0	false	0	72	0	27	false	0	24	true	0	40	false	0	30	false	-2	30	false
FMO3_WILD_E158K	PRO	400	100	false	77	false	107	0	13	true	0	25	false	0	29	false	0	29	true	0	17	true	0	17	false	-2	10	false	true	1	0	true	0	12	0	24	false	0	12	false	0	43	false	0	97	false	-2	80	false
FMO3_WILD_E158K	SER	401	113	false	78	false	105	0	61	true	1	0	true	0	42	true	0	42	false	0	40	false	0	40	true	-2	10	false	true	1	0	true	0	14	0	24	false	0	75	false	0	45	false	1	10	true	-1	70	false
FMO3_WILD_E158K	MET	402	128	false	79	false	85	0	4	true	1	0	true	0	67	false	0	67	true	0	27	false	0	27	true	-2	0	false	true	1	0	true	0	71	0	29	true	0	11	false	0	46	false	1	30	true	-1	10	false
FMO3_WILD_E158K	GLU	403	128	true	79	false	85	0	47	false	0	45	false	0	38	false	0	38	true	0	34	false	0	34	true	-2	0	false	true	1	0	true	0	37	0	36	true	0	28	false	0	48	false	0	86	false	-1	30	false
[truncated: 4,794 more rows]
[truncated: 31 more columns]

## Sheet: Caption
Table S1. Secondary structure and biochemical comparisons between wild-type and mutated FMO3 by different algorithms. Secondary structure and biochemical properties were predicted using Chou-Fasman, Jameson-Wolf, Kyte-Doolittle, Hopp-Woods, Lehninger, Karplus-Schulz, Eisenberg, JRONN, Emini Parker, DelÈage, Roux Garnier, Robson Goldman, Engleman and Steitz von Heijne methods.
