# Supplementary material for: Adaptive Modelling of Mutated FMO3 Enzyme Could Unveil Unexplored Scenarios Linking Variant Haplotypes to TMAU Phenotypes
Source: Molecules. 2021 Nov 22;26(22):7045. doi: 10.3390/molecules26227045 (PMC8618768; doi:10.3390/molecules26227045)
Supplement: Supplementary file 1 [file molecules-26-07045-s001.zip › Supplementary Materials/Supplementary_Tables/Table S2.xlsx]

## Sheet: Table S2
	ligand's mode	affinity (kcal/mol)	Ki (umol)	lower bound of the RMSD from this ligand's best mode (A)	upper bound of the RMSD from this ligand's best mode (A)
WILD-TYPE	1	-2.10267	28756.2	0	0
	2	-2.10217	28780.5	0.00138743	20.8629
	3	-2.1015	28812.9	0.00110426	20.8605
	4	-2.03162	32420.1	14.7225	15.2034
	5	-2.03131	32436.7	14.7207	15.2398
	6	-2.0309	32459.6	18.2547	18.7555
	7	-2.00984	33634.1	18.5619	19.093
	8	-1.99204	34659.7	19.9041	20.2419
	9	-1.98704	34953.3	19.901	20.1961
	10	-1.9853	35056.1	20.0386	20.3276
D141V_G180V	1	-2.16017	26096.6	0	0
	2	-2.10312	28734.3	12.2331	12.7022
	3	-2.10232	28773.2	12.2333	12.5977
	4	-2.10213	28782.3	12.2322	12.7444
	5	-2.00488	33916.8	19.6291	19.8758
	6	-2.00487	33917.4	19.629	19.8422
	7	-1.99122	34707.9	85.7347	91.3779
	8	-1.98885	34846.9	89.4253	91.2979
	9	-1.98799	34897.6	89.803	92.4481
	10	-1.98759	34921.1	89.4282	93.7268
E158K_E308G	1	-2.24194	22732.4	0	0
	2	-2.24131	22756.7	0.000985121	20.8634
	3	-2.10249	28765	12.2838	12.7739
	4	-2.10234	28772.5	12.2835	12.7418
	5	-2.10146	28815.2	12.2838	12.7765
	6	-2.02578	32741.3	20.7972	21.5042
	7	-2.01758	33197.3	91.4446	95.0947
	8	-2.00958	33648.6	21.8591	22.5532
	9	-2.00478	33922.2	19.8658	20.0977
	10	-1.98795	34900	90.7867	93.7834
E158K_G475D	1	-2.23904	22844	0	0
	2	-2.10262	28758.8	12.2736	12.7658
	3	-2.10214	28782.2	12.2728	12.7629
	4	-2.10211	28783.3	12.2737	12.7311
	5	-2.0325	32371.7	21.0528	31.1923
	6	-2.00499	33910.4	19.8629	20.0714
	7	-2.00476	33923.6	19.8628	20.0897
	8	-1.9906	34744.3	91.1378	93.9889
	9	-1.98745	34929.5	90.827	93.8924
	10	-1.98718	34945	90.8253	93.7992
E158K_R238Q	1	-2.24045	22789.5	0	0
	2	-2.21491	23793.6	0.306258	20.3158
	3	-2.10315	28733.1	12.2849	12.7749
	4	-2.103	28740	12.2852	12.7778
	5	-2.10253	28763.3	12.2847	12.7429
	6	-2.03071	32469.7	20.8185	21.5168
	7	-2.0272	32662.9	20.928	31.1799
	8	-2.00959	33647.9	21.8641	22.5261
	9	-2.00522	33896.9	19.8651	20.0765
	10	-2.00497	33911.5	19.8667	20.0989
E158K_R492W	1	-2.24176	22739.5	0	0
	2	-2.10262	28758.5	12.2836	12.776
	3	-2.10225	28776.7	12.2837	12.7416
	4	-2.10209	28784.5	12.2827	12.773
	5	-2.0214	32983.8	20.8304	21.5286
	6	-2.00478	33922.3	19.8651	20.0969
	7	-2.00456	33934.8	19.8652	20.0944
	8	-1.99179	34674.3	91.0734	93.9136
	9	-1.99176	34676	90.7937	93.8747
	10	-1.99071	34737.5	91.0728	93.9198
E158K	1	-2.24041	22791.2	0	0
	2	-2.23781	22891.5	0.00784851	20.8679
	3	-2.10442	28671.2	12.2892	12.7784
	4	-2.10267	28756.4	12.2874	12.7802
	5	-2.10237	28770.8	12287	12.7454
	6	-2.02797	32620.2	20.9363	31.1229
	7	-2.02091	33011.3	20.7906	21.4983
	8	-2.00469	33927.6	19.8662	20.0781
	9	-1.99134	34700.6	91.0626	93.9041
	10	-1.99099	34721.2	91.0696	94.0093
P153L_E158K	1	-2.23998	22807.7	0	0
	2	-2.23996	22808.7	0.000429126	20.8599
	3	-2.20847	24053.7	0.317126	21.6514
	4	-2.10556	28616.1	12.3071	12.7566
	5	-2.10256	28761.8	12.2875	12.7804
	6	-2.10253	28763	12.2872	12.7776
	7	-2.03152	32425.3	20.8834	29.0004
	8	-2.02822	32606.4	20.8818	31.1221
	9	-2.00756	33763.7	19.8764	20.0883
	10	-1.99165	34682.5	91.0821	93.921
P380fs	1	-2.07854	29951.3	0	0
	2	-2.07847	29955.1	0.0188221	20.8439
	3	-2.03973	31979.1	26.6824	30.5601
	4	-2.03531	32218.7	22.6534	29.0418
	5	-2.03488	32242	24.8501	36.3441
	6	-1.9598	36598.1	27.6807	31.6055
	7	-1.84773	44218.6	12.7271	13.2957
	8	-1.75795	51453.1	13.6543	14.2704
	9	-1.75795	51453.7	13.6533	14.3062
	10	-1.75223	51952.6	12.994	13.8865
P380fs_P153L_E158K	1	-2.08233	29760.4	0	0
	2	-2.08143	29805.7	0.0099788	20.8795
	3	-2.07573	30093.9	0.0187278	20.8843
	4	-2.07129	30320.5	15.3983	23.5539
	5	-2.06487	30650.7	15.3233	23.4231
	6	-2.05887	30962.8	15.4598	23.567
	7	-2.03886	32026.1	24.8087	30.3977
	8	-2.03789	32078.7	24.8728	36.3566
	9	-2.02464	32804.2	24.7491	31.7667
	10	-1.96864	36056.1	31.6487	42.2894
P380fs_E308G	1	-2.08175	29789.6	0	0
	2	-2.07566	30097.3	0.0221054	20.8387
	3	-2.07529	30116.1	0.0243813	20.9106
	4	-2.06792	30493.2	15.3104	23.4671
	5	-2.05844	30985.2	15.4698	23.6518
	6	-2.0407	31927	26.9036	34.0716
	7	-2.03853	32043.8	26.9545	33.9596
	8	-2.03392	32294.2	24.7101	31.648
	9	-1.97125	35897.3	86.7912	94.8363
	10	-1.95771	36727.2	86.9028	94.9872
R238P_G475D	1	-2.24184	22736.2	0	0
	2	-2.24157	22746.8	0.00304414	20.8698
	3	-2.21328	23859.1	0.294401	20.2662
	4	-2.10311	28735.1	12.284	12.7419
	5	-2.10256	28761.7	12.2835	12.7763
	6	-2.10221	28778.7	12.2834	12.7736
	7	-2.03023	32496.3	20.8045	21.514
	8	-2.01735	33210.4	91.4334	95.0825
	9	-1.99116	34711.2	91.071	93.912
	10	-1.98622	35001.6	91.0653	94.0299
V257M	1	-2.2415	22749.4	0	0
	2	-2.24014	22801.5	0.00409779	20.8559
	3	-2.23979	22815.1	0.00390726	20.8645
	4	-2.10299	28740.9	12.2853	12.7774
	5	-2.10228	28775.1	12.2844	12.7422
	6	-2.1022	28779.2	12.2838	12.774
	7	-2.02163	32971.5	20.7698	21.4802
	8	-2.00429	33950.2	19.8666	20.0771
	9	-1.99135	34700.2	91.0765	93.9195
	10	-1.99058	34745.1	91.0651	94.002
Y331Stop	1	-2.03332	32327	0	0
	2	-1.98753	34924.5	34.3598	34.858
	3	-1.95091	37151	26.4843	26.7034
	4	-1.90768	39963.4	25.9135	26.5339
	5	-1.89804	40618.9	25.8944	26.572
	6	-1.8929	40973	25.9101	26.5464
	7	-1.86312	43085	25.9914	26.7367
	8	-1.85832	43434.9	26.8291	27.074
	9	-1.85507	43674.2	34.455	34.9795
	10	-1.85383	43765.7	34.3434	34.8592

## Sheet: Caption
Table S2. AutoDock Vina Extended docking analysis of wild-type and mutated FMO3 proteins. The analyses calculated a total of 10 modes with affinity (kcal/mol), Ki (umol), RMSD lower and upper bound (A) for each protein, hierachically represented based on the whole parameters significance.
